# Supplementary material for: Studies of Malagasy Eugenia – IV: Seventeen new endemic species, a new combination, and three lectotypifications; with comments on distribution, ecological and evolutionary patterns
Source: PhytoKeys. 2015 Apr 28;(49):59–121. doi: 10.3897/phytokeys.49.9003 (PMC4432233; doi:10.3897/phytokeys.49.9003)
Supplement: XML Treatment for Eugenia andapae [file phytokeys.49.9003-treatment1.xml]

<!DOCTYPE tp:taxon-treatment
  PUBLIC "-//TaxonX//DTD Taxonomic Treatment Publishing DTD v0 20100105//EN" "tax-treatment-NSO.dtd">
<tp:taxon-treatment xmlns:tp="http://www.plazi.org/taxpub"><tp:treatment-meta><kwd-group><label>Taxon classification</label><kwd><named-content content-type="kingdom">Plantae</named-content></kwd><kwd><named-content content-type="order">Myrtales</named-content></kwd><kwd><named-content content-type="family">Myrtaceae</named-content></kwd></kwd-group><mixed-citation publication-type="journal"><person-group><name><surname>Snow</surname><given-names>Neil</given-names></name><name><surname>Callmander</surname><given-names>Martin</given-names></name><name><surname>Phillipson</surname><given-names>Peter B.</given-names></name></person-group><article-title>Studies of Malagasy <italic><tp:taxon-name><tp:taxon-name-part taxon-name-part-type="genus">Eugenia</tp:taxon-name-part></tp:taxon-name></italic> – IV: Seventeen new endemic species, a new combination, and three lectotypifications; with comments on distribution, ecological and evolutionary patterns</article-title><source>PhytoKeys</source><day>28</day><month>4</month><year>2015</year><volume>2015</volume><issue>49</issue><fpage>59</fpage><lpage>121</lpage><pub-id pub-id-type="doi">10.3897/phytokeys.49.9003</pub-id></mixed-citation></tp:treatment-meta><tp:nomenclature><tp:taxon-name>
                        <tp:taxon-name-part taxon-name-part-type="genus">Eugenia</tp:taxon-name-part>
                        <tp:taxon-name-part taxon-name-part-type="species">andapae</tp:taxon-name-part>
                        <object-id xmlns:xlink="http://www.w3.org/1999/xlink" content-type="ipni" xlink:type="simple">urn:lsid:ipni.org:names:77146886-1</object-id>
                    </tp:taxon-name><tp:taxon-authority>N. Snow</tp:taxon-authority><tp:taxon-status xmlns:xlink="http://www.w3.org/1999/xlink" xlink:type="simple">sp. nov.</tp:taxon-status><xref ref-type="fig" rid="F1">holotype (Figure 1): http://www.tropicos.org/Image/100314911</xref></tp:nomenclature><tp:treatment-sec sec-type="latin"><p><italic>Frutex usque ad 9 m altus; ramuli complanati, glabri; folia usque ad 19 × 11.5 cm, obovata vel late elliptica, basi cordata vel rotundata, nervo medio supra sulcato, nervis secundariis infernis elevatis.</italic></p></tp:treatment-sec><tp:treatment-sec sec-type="Type"><title>Type.</title><p>Madagascar. Prov. Antsiranana: Sud-Ouest d’Andapa, Réserve Spéciale d’Anjanaharibe-Sud. Ambodisatrana, aux environs des sommets, <named-content xmlns:xlink="http://www.w3.org/1999/xlink" content-type="dwc:verbatimCoordinates" xlink:type="simple">14°32'45"S, 49°35'15"E</named-content>, 809–1364 m, 25 May–3 June 1994, D. Ravelonarivo 206 + Raymond &amp; Bekamisy (holotype: MO-6277713!; isotypes: KSP [KSP000041]!, P [P05097480]!, TAN).</p></tp:treatment-sec><tp:treatment-sec sec-type="Description"><title>Description.</title><p>Shrubs or trees 4–12 m tall; bark of main bole unknown. Vegetative and reproductive parts mostly glabrous except as noted. Branchlets laterally compressed, the terminal internode sometimes with a distal sulcus but becoming rounded, smooth, minutely and sparsely short-sericeous but soon glabrous, oil glands faint and moderately common but soon fading; emerging (youngest) internodes sometimes bearing 1–2 pairs of opposite to broadly ovate bracts 1.5–4.0 mm long. Leaves opposite, thinly coriaceous (dried material cracking with only moderate pressure), discolorous, matte above and below, venation brochidodromous. Axillary colleters absent. Petioles 3–4 mm long, slightly striate below, flattened above, epunctate. Leaf blades (15–)18.5–25 × (7–)13.5–14 cm, broadly elliptic to broadly obovate, base cordate and somewhat clasping (or rounded), surface and margin flat, apex obtuse to broadly acute, tip acuminate (or rarely retuse), secondary veins more or less straight, 11–15 per side protruding prominently below and arising at 25–55° angles and connected by slightly arching (but also prominent) inner marginal veins, tertiary veins relatively well-spaced but projecting only slightly (dried material); adaxial surface glabrous, oil glands faint (use magnification), sparse to common, more or less flush and darkish (dried), midvein sulcate; abaxial surface glabrous, midvein projecting prominently throughout and punctate (especially proximally) or epunctate, secondary veins projecting prominently, straight or only curving slightly towards margin, the secondaries connected at their ends by moderately arching connecting veins, tertiary veins projecting but less so than secondaries, intramarginal vein of same thickness as tertiaries, 1.5–5 mm from margin at midpoint of blade. Inflorescence (material scant) a monad; flowers cauliflorous, arising from short brachyblasts (&lt; 3 mm long) above nodes on naked branches. Pedicels 8–32 mm long (possibly elongating after fertilization), 0.7–2.0 mm wide, somewhat compressed laterally, longitudinally striate, somewhat flexuous (bending with light touch), habit unknown, moderately glandular (glands faint), anthopodium and metaxyphylls absent. Bracteoles narrowly to broadly ovate, 1.5–2.5 × 0.5–1 mm, minutely and sparsely hairy dorsally and apically (hairs clear or whitish with some reddish). Hypanthium campanulate, 3.0–3.3 mm long, 3–4 mm wide at base of calyx lobes, densely but very shortly sericeous in proximal half (hairs reddish-brown) but glabrous distally; ovary apex glabrous. Calyx lobes 4 and often tearing irregularly towards hypanthium, up to 3.5 mm long × 4.5 mm broad (at base), irregularly hemispherical, glabrous on both faces apart from occasional minute hairs, evidently reflexed irregularly in anthesis. Petals 4 (material scant), 5.5–19.0 × ca. 10 mm, narrowly to broadly obovate, glabrous, epunctate, rose to violet. Staminal ring 3.5–4.0 mm in diameter (rounded or somewhat squarish), sparsely short hairy (hairs whitish). Stamens ca. 140 (estimated from scars on ring), multiseriate; filaments up to 10 mm long; anthers globular, ca. 0.8 mm long. Fruit 23–35 × 21–50 mm, depressed globular to globose, glabrous, base and apex rounded or apex crowned by calyx lobes, pinkish-reddish.</p><fig id="F1" position="float" orientation="portrait"><label>Figure 1.</label><caption><p>Holotype specimen of <italic><tp:taxon-name><tp:taxon-name-part taxon-name-part-type="genus">Eugenia</tp:taxon-name-part> <tp:taxon-name-part taxon-name-part-type="species">andapae</tp:taxon-name-part></tp:taxon-name></italic> (MO).</p></caption><graphic xmlns:xlink="http://www.w3.org/1999/xlink" xlink:href="phytokeys-049-059-g001.jpg" position="float" orientation="portrait" xlink:type="simple" id="oo_42872.jpg"/></fig><fig id="F2" position="float" orientation="portrait"><label>Figure 2.</label><caption><p>Distribution of new <italic><tp:taxon-name><tp:taxon-name-part taxon-name-part-type="genus">Eugenia</tp:taxon-name-part></tp:taxon-name></italic> species in Madagascar with selected Protected Areas (hatched): <italic><tp:taxon-name><tp:taxon-name-part taxon-name-part-type="genus">Eugenia</tp:taxon-name-part> <tp:taxon-name-part taxon-name-part-type="species">bemangidiensis</tp:taxon-name-part></tp:taxon-name></italic> (crosses), <italic><tp:taxon-name><tp:taxon-name-part taxon-name-part-type="genus">Eugenia</tp:taxon-name-part> <tp:taxon-name-part taxon-name-part-type="species">razakamalalae</tp:taxon-name-part></tp:taxon-name></italic> (triangle), <italic><tp:taxon-name><tp:taxon-name-part taxon-name-part-type="genus">Eugenia</tp:taxon-name-part> <tp:taxon-name-part taxon-name-part-type="species">richardii</tp:taxon-name-part></tp:taxon-name></italic> (squares), <italic><tp:taxon-name><tp:taxon-name-part taxon-name-part-type="genus">Eugenia</tp:taxon-name-part> <tp:taxon-name-part taxon-name-part-type="species">tiampoka</tp:taxon-name-part></tp:taxon-name></italic> (stars), and <italic><tp:taxon-name><tp:taxon-name-part taxon-name-part-type="genus">Eugenia</tp:taxon-name-part> <tp:taxon-name-part taxon-name-part-type="species">wilsoniana</tp:taxon-name-part></tp:taxon-name></italic> (circles).</p></caption><graphic xmlns:xlink="http://www.w3.org/1999/xlink" xlink:href="phytokeys-049-059-g002.jpg" position="float" orientation="portrait" xlink:type="simple" id="oo_42873.jpg"/></fig></tp:treatment-sec><tp:treatment-sec sec-type="Phenology"><title>Phenology.</title><p>Flowering in February and March; fruiting March through November.</p></tp:treatment-sec><tp:treatment-sec sec-type="Etymology"><title>Etymology.</title><p>The species occurs in the Andapa Basin.</p></tp:treatment-sec><tp:treatment-sec sec-type="Distribution"><title>Distribution.</title><p>Known in northeast Madagascar in and around the Anjarahabe-Sud and Marojejy protected areas (Figure <xref ref-type="fig" rid="F7">7</xref>).</p></tp:treatment-sec><tp:treatment-sec sec-type="Habitat and ecology"><title>Habitat and ecology.</title><p>Humid forests, riparian areas and near summit of Ambodisatrana; ca. 200–1540 m.</p></tp:treatment-sec><tp:treatment-sec sec-type="Conservation status"><title>Conservation status.</title><p>With an Extent of Occurrence (EOO) of 1586 km<sup>2</sup>, and Area of Occupancy (AOO) of 45 km<sup>2</sup> and five subpopulations, two of which are situated within the protected area network (Anjanaharibe-Sud, Marojejy), <italic><tp:taxon-name><tp:taxon-name-part taxon-name-part-type="genus">Eugenia</tp:taxon-name-part> <tp:taxon-name-part taxon-name-part-type="species">andapae</tp:taxon-name-part></tp:taxon-name></italic> is assigned a preliminary risk of extinction of “Vulnerable” [VU B1ab(iii)+2ab(iii)] following the IUCN Red List Categories and Criteria (<xref ref-type="bibr" rid="B13">IUCN 2012</xref>).</p></tp:treatment-sec><tp:treatment-sec sec-type="Comments"><title>Comments.</title><p>The calyx lobes of this species tear towards the hypanthium during anthesis (see also <italic><tp:taxon-name><tp:taxon-name-part taxon-name-part-type="genus">Eugenia</tp:taxon-name-part> <tp:taxon-name-part taxon-name-part-type="species">lacerosepala</tp:taxon-name-part></tp:taxon-name></italic> N. Snow and <italic><tp:taxon-name><tp:taxon-name-part taxon-name-part-type="genus">Eugenia</tp:taxon-name-part> <tp:taxon-name-part taxon-name-part-type="species">ambanizanensis</tp:taxon-name-part></tp:taxon-name></italic> N. Snow). In this regard <italic><tp:taxon-name><tp:taxon-name-part taxon-name-part-type="genus">Eugenia</tp:taxon-name-part> <tp:taxon-name-part taxon-name-part-type="species">andapae</tp:taxon-name-part></tp:taxon-name></italic> is similar to taxa first described by <xref ref-type="bibr" rid="B19">Scott (1979)</xref> from the Mascarenes in <italic><tp:taxon-name><tp:taxon-name-part taxon-name-part-type="genus">Monimiastrum</tp:taxon-name-part></tp:taxon-name></italic> A.J. Scott, which were reduced to synonymy under <italic><tp:taxon-name><tp:taxon-name-part taxon-name-part-type="genus">Eugenia</tp:taxon-name-part></tp:taxon-name></italic> (<xref ref-type="bibr" rid="B21">Snow 2008</xref>). The relatively long and broadly elliptic to obovate leaf blades with cordate bases, and the relatively straight and projecting abaxial secondary veins are diagnostic among other species of <italic><tp:taxon-name><tp:taxon-name-part taxon-name-part-type="genus">Eugenia</tp:taxon-name-part></tp:taxon-name></italic> in Madagascar. On herbarium material the abaxial tertiary veins also protrude slightly despite being thin. The label of the type specimen indicates that the fleshy fruits typically are crowned by the calyx lobes, although this was not true for the specimen from the Beamalona River.</p></tp:treatment-sec><tp:treatment-sec sec-type="Specimens examined"><title>Specimens examined.</title><p>MADAGASCAR. Prov. Antsiranana: Vallée inférieure de l’Androranga, affluent de la Bemarivo (NE), aux environs d’Antongondriha, à la base du massif du Betsomanga, [<named-content xmlns:xlink="http://www.w3.org/1999/xlink" content-type="dwc:verbatimCoordinates" xlink:type="simple">14°15'30"S, 49°44'00"E</named-content>], 200 m, 17-20 Nov. 1950, H. Humbert 24234 + R. Capuron (P [P05208578]); Quartier d’Ambodisatrana, SW d’Andapa, Réserve Spéciale d’Anjanaharibe-Sud, suivant la piste au bord de la rivière de Beamalona, vers la chaîne d’Anjanaharibe dans la réserve, <named-content xmlns:xlink="http://www.w3.org/1999/xlink" content-type="dwc:verbatimCoordinates" xlink:type="simple">14°38'30"S, 49°25'30"E</named-content>, 1235 m, 23 Mar. 1995, D. Ravelonarivo 694 + R. Rabesonina (MO). Andapa, Anjialavabe, Ankiakabe, <named-content xmlns:xlink="http://www.w3.org/1999/xlink" content-type="dwc:verbatimCoordinates" xlink:type="simple">14°09'50"S, 49°22'47"E</named-content>, 952 m, 11 Feb. 2007, R. Razakamalala 3234 + D. Ravelonarivo, C. Rakotovao, Jacky &amp; José (G, K, MO-6175410, P [P04885355]). Prov. Mahajanga: Amparihy, Ruisseau d’Andasinanantsomanga, <named-content xmlns:xlink="http://www.w3.org/1999/xlink" content-type="dwc:verbatimCoordinates" xlink:type="simple">14°55'38"S, 49°25'50"E</named-content>, 1199 m, 23 Feb. 2008, P. Bernard 860 + J. Ramiadana &amp; J. Jocelyn (MO-6432613).</p></tp:treatment-sec><tp:treatment-sec><!--Section generated to contain objects referenced in tp:taxon-treatment.--><fig id="F7" position="float" orientation="portrait"><label>Figure 7.</label><caption><p>Distribution of new <italic><tp:taxon-name><tp:taxon-name-part taxon-name-part-type="genus">Eugenia</tp:taxon-name-part></tp:taxon-name></italic> species in Madagascar with selected Protected Areas (hatched): <italic><tp:taxon-name><tp:taxon-name-part taxon-name-part-type="genus">Eugenia</tp:taxon-name-part> <tp:taxon-name-part taxon-name-part-type="species">andapae</tp:taxon-name-part></tp:taxon-name></italic> (stars), <italic><tp:taxon-name><tp:taxon-name-part taxon-name-part-type="genus">Eugenia</tp:taxon-name-part> <tp:taxon-name-part taxon-name-part-type="species">calciscopulorum</tp:taxon-name-part></tp:taxon-name></italic> (cross), <italic><tp:taxon-name><tp:taxon-name-part taxon-name-part-type="genus">Eugenia</tp:taxon-name-part> <tp:taxon-name-part taxon-name-part-type="species">echinulata</tp:taxon-name-part></tp:taxon-name></italic> (circles), and <italic><tp:taxon-name><tp:taxon-name-part taxon-name-part-type="genus">Eugenia</tp:taxon-name-part> <tp:taxon-name-part taxon-name-part-type="species">manomboensis</tp:taxon-name-part></tp:taxon-name></italic> (square).</p></caption><graphic xmlns:xlink="http://www.w3.org/1999/xlink" xlink:href="phytokeys-049-059-g007.jpg" position="float" orientation="portrait" xlink:type="simple" id="oo_42878.jpg"/></fig></tp:treatment-sec><ref-list><ref id="B13"><mixed-citation xmlns:xlink="http://www.w3.org/1999/xlink" xlink:type="simple"><institution xlink:type="simple">IUCN</institution> (<year>2012</year>) <source>IUCN Red List Categories and Criteria: version 3.1</source>. <edition>2nd edition</edition>. <publisher-name>IUCN Species Survival Commission</publisher-name>, <publisher-loc>Gland &amp; Cambridge</publisher-loc>.</mixed-citation></ref><ref id="B19"><mixed-citation xmlns:xlink="http://www.w3.org/1999/xlink" xlink:type="simple"><person-group><name name-style="western"><surname>Scott</surname><given-names>AJ</given-names></name></person-group> (<year>1979</year>) <article-title>Notes on <tp:taxon-name><tp:taxon-name-part taxon-name-part-type="family">Myrtaceae</tp:taxon-name-part></tp:taxon-name> in the Mascarenes with some recommendations for taxa from Aldabra, Malaya, New Caledonia.</article-title><source>Kew Bulletin</source><volume>35</volume>: <fpage>473</fpage>–<lpage>498</lpage>.</mixed-citation></ref><ref id="B21"><mixed-citation xmlns:xlink="http://www.w3.org/1999/xlink" xlink:type="simple"><person-group><name name-style="western"><surname>Snow</surname><given-names>N</given-names></name></person-group> (<year>2008</year>) <article-title>Studies of Malagasy <italic><tp:taxon-name><tp:taxon-name-part taxon-name-part-type="genus">Eugenia</tp:taxon-name-part></tp:taxon-name></italic> (<tp:taxon-name><tp:taxon-name-part taxon-name-part-type="family">Myrtaceae</tp:taxon-name-part></tp:taxon-name>) – I: Two new species from the Masoala Peninsula and generic transfers from <italic><tp:taxon-name><tp:taxon-name-part taxon-name-part-type="genus">Monimiastrum</tp:taxon-name-part></tp:taxon-name></italic>.</article-title><source>Systematic Botany</source><volume>33</volume>: <fpage>343</fpage>–<lpage>348</lpage>. doi: <ext-link ext-link-type="doi" xlink:href="10.1600/036364408784571491" xlink:type="simple">10.1600/036364408784571491</ext-link></mixed-citation></ref></ref-list></tp:taxon-treatment>
