# Supplementary material for: Studies of Malagasy Eugenia – IV: Seventeen new endemic species, a new combination, and three lectotypifications; with comments on distribution, ecological and evolutionary patterns
Source: PhytoKeys. 2015 Apr 28;(49):59–121. doi: 10.3897/phytokeys.49.9003 (PMC4432233; doi:10.3897/phytokeys.49.9003)
Supplement: XML Treatment for Eugenia barriei [file phytokeys.49.9003-treatment2.xml]

<!DOCTYPE tp:taxon-treatment
  PUBLIC "-//TaxonX//DTD Taxonomic Treatment Publishing DTD v0 20100105//EN" "tax-treatment-NSO.dtd">
<tp:taxon-treatment xmlns:tp="http://www.plazi.org/taxpub"><tp:treatment-meta><kwd-group><label>Taxon classification</label><kwd><named-content content-type="kingdom">Plantae</named-content></kwd><kwd><named-content content-type="order">Myrtales</named-content></kwd><kwd><named-content content-type="family">Myrtaceae</named-content></kwd></kwd-group><mixed-citation publication-type="journal"><person-group><name><surname>Snow</surname><given-names>Neil</given-names></name><name><surname>Callmander</surname><given-names>Martin</given-names></name><name><surname>Phillipson</surname><given-names>Peter B.</given-names></name></person-group><article-title>Studies of Malagasy <italic><tp:taxon-name><tp:taxon-name-part taxon-name-part-type="genus">Eugenia</tp:taxon-name-part></tp:taxon-name></italic> – IV: Seventeen new endemic species, a new combination, and three lectotypifications; with comments on distribution, ecological and evolutionary patterns</article-title><source>PhytoKeys</source><day>28</day><month>4</month><year>2015</year><volume>2015</volume><issue>49</issue><fpage>59</fpage><lpage>121</lpage><pub-id pub-id-type="doi">10.3897/phytokeys.49.9003</pub-id></mixed-citation></tp:treatment-meta><tp:nomenclature><tp:taxon-name>
                        <tp:taxon-name-part taxon-name-part-type="genus">Eugenia</tp:taxon-name-part>
                        <tp:taxon-name-part taxon-name-part-type="species">barriei</tp:taxon-name-part>
                        <object-id xmlns:xlink="http://www.w3.org/1999/xlink" content-type="ipni" xlink:type="simple">urn:lsid:ipni.org:names:77146887-1</object-id>
                    </tp:taxon-name><tp:taxon-authority>N. Snow</tp:taxon-authority><tp:taxon-status xmlns:xlink="http://www.w3.org/1999/xlink" xlink:type="simple">sp. nov.</tp:taxon-status><xref ref-type="fig" rid="F3">holotype: (Figure 3): http://www.tropicos.org/Image/100314913</xref><!--PageBreak--><!--PageBreak--><!--PageBreak--><!--PageBreak--></tp:nomenclature><tp:treatment-sec sec-type="latin"><p><italic>Haec species a congeneris madagascariensibus pedicellis gracilibus delicatis, foliis tenuiter coriaceis, floribus minutis atque hypanthio dense villoso distinguitur.</italic></p></tp:treatment-sec><tp:treatment-sec sec-type="Type"><title>Type.</title><p>Madagascar. Prov. Mahajanga: Fiv. Port Bergé, Marosely, Bongolava, <named-content xmlns:xlink="http://www.w3.org/1999/xlink" content-type="dwc:verbatimCoordinates" xlink:type="simple">15°38'58"S, 47°35'03"E</named-content>, 217 m, 17 Nov. 2004, R. Razakamalala 1735 + R. Ramananjanahary &amp; A. Rabezafy (holotype: MO-4849778!).</p></tp:treatment-sec><tp:treatment-sec sec-type="Description"><title>Description.</title><p>Shrubs to 3 m tall; bark of main bole unknown. Vegetative and reproductive parts (where indicated) bearing a moderately dense, shortish indumentum, the individual trichomes dibrachiate or not, appressed to somewhat reflexed (appearing villous), frequently irregularly contorted, whitish or reddish. Branchlets laterally compressed but becoming rounded, smooth, moderately short villous (hairs mostly reflexed and not dibrachiate) becoming glabrous, oil glands common and prominent (after indumentum falls away). Leaves opposite, mostly occurring in 2–4 pairs along seasonal growth of branchlet, thinly coriaceous, venation brochidodromous (invisible to obscure), discolorous, somewhat glossy above but matte below. Axillary colleters <!--PageBreak--><!--PageBreak-->absent. Petioles 1.7–2.5 mm long, broadly sulcate above, moderately hairy towards base adaxially in sulcus. Leaf blades 0.9–2.0 (–2.7) × 0.6–0.9 cm, narrowly elliptic or elliptic to narrowly obovate, base cuneate, surface flat to slightly and irregularly (but broadly) sinuous on drying, margin flat or drying slightly revolute, apex obtuse; abaxial surface glabrescent, oil glands common (use magnification) and drying brownish and slightly sunken, midvein flush and becoming imperceptible towards apex; abaxial surface sparsely glabrescent, oil glands relatively sparse to moderate and somewhat less prominent than adaxially, secondary veins few and barely perceptible, the secondaries connected at their ends by a slightly arching pseudo-intramarginal vein 0.3–0.8 mm from leaf margin (i.e., lacking an intramarginal vein distinct from pseudo-intramarginal vein). Inflorescence a monad; the base of the flowering branchlets each with (2–)4–6 flowers arising alternately, each flower subtended by a short, hairy and somewhat ovate to broadly triangular caducous bract. Pedicels (5–)10–15(–20) mm long, 0.3–0.5 mm wide, round in transverse section, stiff, ascending, sparsely hairy (especially near base) to nearly glabrous, moderately glandular throughout, anthopodium present or absent. Bracteoles 2, linear, 1.0–1.2 × 0.3–0.5 mm, sparsely hairy. Hypanthium cupulate 2.0–2.5 mm long, 1.4–1.8 mm wide at base of calyx lobes, densely short-hairy, oil glands absent or sparse (and obscured by hairs); ovary apex glabrous. Calyx lobes 4, 1.5–1.9 mm, broadly ovate to rounded, glabrous on both faces apart from sparse apical hairs (white or reddish), strongly reflexed in athesis. Petals 4 (material scant), ca. 2.5 mm × 2 mm, obovate to widely obovate, glabrous on both faces apart from sparse apical hairs (contorted irregularly), oil glands absent. Staminal region (i.e., lacking a well-defined staminal ring) 1.6–1.8 mm diameter in anthesis, sparsely hairy (trichomes simple); stamens 35–45; filaments 1.5–2.5 mm; anther sacs 0.5–0.7 mm long, globose, basifixed, eglandular. Style 2.5–2.8 mm, glabrous or sparsely hairy basally; stigma narrow and only slightly capitate. Fruit unknown.</p><fig id="F3" position="float" orientation="portrait"><label>Figure 3.</label><caption><p>Holotype specimen of <italic><tp:taxon-name><tp:taxon-name-part taxon-name-part-type="genus">Eugenia</tp:taxon-name-part> <tp:taxon-name-part taxon-name-part-type="species">barriei</tp:taxon-name-part></tp:taxon-name></italic> (MO).</p></caption><graphic xmlns:xlink="http://www.w3.org/1999/xlink" xlink:href="phytokeys-049-059-g003.jpg" position="float" orientation="portrait" xlink:type="simple" id="oo_42874.jpg"/></fig></tp:treatment-sec><tp:treatment-sec sec-type="Etymology"><title>Etymology.</title><p>The specific epithet honors Dr. Fred Barrie (b. 1948) of the Missouri Botanical Garden in recognition of his contributions to our knowledge of <italic><tp:taxon-name><tp:taxon-name-part taxon-name-part-type="genus">Eugenia</tp:taxon-name-part></tp:taxon-name></italic> and other genera of Mesoamerican <tp:taxon-name><tp:taxon-name-part taxon-name-part-type="family">Myrtaceae</tp:taxon-name-part></tp:taxon-name> (e.g., <xref ref-type="bibr" rid="B2">Barrie 2004</xref>, <xref ref-type="bibr" rid="B3">2005</xref>).</p></tp:treatment-sec><tp:treatment-sec sec-type="Phenology"><title>Phenology.</title><p>Flowering confirmed only for the middle of November; fruiting likely late November through December.</p></tp:treatment-sec><tp:treatment-sec sec-type="Distribution"><title>Distribution.</title><p>Known only from near Port Bergé in Mahajanga Province (Figure <xref ref-type="fig" rid="F4">4</xref>).</p><fig id="F4" position="float" orientation="portrait"><label>Figure 4.</label><caption><p>Distribution of new <italic><tp:taxon-name><tp:taxon-name-part taxon-name-part-type="genus">Eugenia</tp:taxon-name-part></tp:taxon-name></italic> species in Madagascar with selected Protected Areas (hatched): <italic><tp:taxon-name><tp:taxon-name-part taxon-name-part-type="genus">Eugenia</tp:taxon-name-part> <tp:taxon-name-part taxon-name-part-type="species">barriei</tp:taxon-name-part></tp:taxon-name></italic> (star), <italic><tp:taxon-name><tp:taxon-name-part taxon-name-part-type="genus">Eugenia</tp:taxon-name-part> <tp:taxon-name-part taxon-name-part-type="species">delicatissima</tp:taxon-name-part></tp:taxon-name></italic> (squares), <italic><tp:taxon-name><tp:taxon-name-part taxon-name-part-type="genus">Eugenia</tp:taxon-name-part> <tp:taxon-name-part taxon-name-part-type="species">malcomberi</tp:taxon-name-part></tp:taxon-name></italic> (triangle), <italic><tp:taxon-name><tp:taxon-name-part taxon-name-part-type="genus">Eugenia</tp:taxon-name-part> <tp:taxon-name-part taxon-name-part-type="species">ranomafana</tp:taxon-name-part></tp:taxon-name></italic> (circles), and <italic><tp:taxon-name><tp:taxon-name-part taxon-name-part-type="genus">Eugenia</tp:taxon-name-part> <tp:taxon-name-part taxon-name-part-type="species">ravelonarivoi</tp:taxon-name-part></tp:taxon-name></italic> (crosses).</p></caption><graphic xmlns:xlink="http://www.w3.org/1999/xlink" xlink:href="phytokeys-049-059-g004.jpg" position="float" orientation="portrait" xlink:type="simple" id="oo_42875.jpg"/></fig></tp:treatment-sec><tp:treatment-sec sec-type="Conservation status"><title>Conservation status.</title><p>With only one collection known from Central-western Madagascar collected in an unprotected and threathened dry forest, <italic><tp:taxon-name><tp:taxon-name-part taxon-name-part-type="genus">Eugenia</tp:taxon-name-part> <tp:taxon-name-part taxon-name-part-type="species">barriei</tp:taxon-name-part></tp:taxon-name></italic> is assigned a preliminary risk of extinction of “Critically Endangered” [CR A3c] following the IUCN Red List Categories and Criteria (<xref ref-type="bibr" rid="B13">IUCN 2012</xref>). In the absence of effective protection and the high human pressure on these forests, it is unlikely that the forest will persist beyond 3 generations of <italic><tp:taxon-name><tp:taxon-name-part taxon-name-part-type="genus">Eugenia</tp:taxon-name-part> <tp:taxon-name-part taxon-name-part-type="species">barriei</tp:taxon-name-part></tp:taxon-name></italic> (ca. 30 years).</p></tp:treatment-sec><tp:treatment-sec sec-type="Comments"><title>Comments.</title><p>The type specimen of <italic><tp:taxon-name><tp:taxon-name-part taxon-name-part-type="genus">Eugenia</tp:taxon-name-part> <tp:taxon-name-part taxon-name-part-type="species">barriei</tp:taxon-name-part></tp:taxon-name></italic> initially was determined as <italic><tp:taxon-name><tp:taxon-name-part taxon-name-part-type="genus">Eugenia</tp:taxon-name-part> <tp:taxon-name-part taxon-name-part-type="species">tropophylla</tp:taxon-name-part></tp:taxon-name></italic> H. Perrier. The latter species and the varieties described by <xref ref-type="bibr" rid="B17">Perrier de la Bâthie (1953a</xref>,<xref ref-type="bibr" rid="B18">b</xref>) do not represent a single taxon, which even a cursory glance at the numerous syntypes (at P) will reveal.</p><!--PageBreak--><!--PageBreak--><p>Among taxa from southeastern Africa, <italic><tp:taxon-name><tp:taxon-name-part taxon-name-part-type="genus">Eugenia</tp:taxon-name-part> <tp:taxon-name-part taxon-name-part-type="species">barriei</tp:taxon-name-part></tp:taxon-name></italic> resembles some specimens of <tp:taxon-name><tp:taxon-name-part taxon-name-part-type="genus">Eugenia</tp:taxon-name-part> <tp:taxon-name-part taxon-name-part-type="species">capensis</tp:taxon-name-part> <tp:taxon-name-part taxon-name-part-type="infraspecific-rank">subsp.</tp:taxon-name-part> <tp:taxon-name-part taxon-name-part-type="subspecies">gracilipes</tp:taxon-name-part></tp:taxon-name>. In particular, the slender pedicels of a specimen from Malawi (Chapman 6570 [MO]) have a similar but less dense indumentum on the branchlets, pedicels and hypanthium. Other differences of the Chapman specimen include longer and more densely and prominently punctate leaves, and inflorescences that mostly arise from ramiflorous brachyblasts.</p><p><italic><tp:taxon-name><tp:taxon-name-part taxon-name-part-type="genus">Eugenia</tp:taxon-name-part> <tp:taxon-name-part taxon-name-part-type="species">barriei</tp:taxon-name-part></tp:taxon-name></italic> also has gross morphological similarity to the widespread and relatively common west African species <italic><tp:taxon-name><tp:taxon-name-part taxon-name-part-type="genus">Eugenia</tp:taxon-name-part> <tp:taxon-name-part taxon-name-part-type="species">leonensis</tp:taxon-name-part></tp:taxon-name></italic> Engler &amp; Brehmer (e.g., D.K. Harder 3372 et al. [MO] from Ghana), but it differs from that species by the generally glabrous aspect of the latter. Likewise, <italic><tp:taxon-name><tp:taxon-name-part taxon-name-part-type="genus">Eugenia</tp:taxon-name-part> <tp:taxon-name-part taxon-name-part-type="species">barriei</tp:taxon-name-part></tp:taxon-name></italic> somewhat resembles <italic><tp:taxon-name><tp:taxon-name-part taxon-name-part-type="genus">Eugenia</tp:taxon-name-part> <tp:taxon-name-part taxon-name-part-type="species">mufindiensis</tp:taxon-name-part></tp:taxon-name></italic> Verdc. by virtue of the indumentum of the branchlets, but the latter differs by its much more densely punctate leaves (above and below), the glabrous hypanthium, and a narrower and more deeply sulcate petiole (e.g., M.A. Mwangoka 5945 + H. Mgalla [MO]).</p></tp:treatment-sec><ref-list><ref id="B2"><mixed-citation xmlns:xlink="http://www.w3.org/1999/xlink" xlink:type="simple"><person-group><name name-style="western"><surname>Barrie</surname><given-names>FR</given-names></name></person-group> (<year>2004</year>) <article-title>Synopsis of <italic><tp:taxon-name><tp:taxon-name-part taxon-name-part-type="genus">Plinia</tp:taxon-name-part></tp:taxon-name></italic> (<tp:taxon-name><tp:taxon-name-part taxon-name-part-type="family">Myrtaceae</tp:taxon-name-part></tp:taxon-name>) of Mesoamerica.</article-title><source>Novon</source><volume>14</volume>: <fpage>38</fpage>–<lpage>400</lpage>.</mixed-citation></ref><ref id="B3"><mixed-citation xmlns:xlink="http://www.w3.org/1999/xlink" xlink:type="simple"><person-group><name name-style="western"><surname>Barrie</surname><given-names>FR</given-names></name></person-group> (<year>2005</year>) <article-title>Thirty-five new species of <italic><tp:taxon-name><tp:taxon-name-part taxon-name-part-type="genus">Eugenia</tp:taxon-name-part></tp:taxon-name></italic> (<tp:taxon-name><tp:taxon-name-part taxon-name-part-type="family">Myrtaceae</tp:taxon-name-part></tp:taxon-name>) from Mesoamerica.</article-title><source>Novon</source><volume>15</volume>: <fpage>4</fpage>–<lpage>49</lpage>.</mixed-citation></ref><ref id="B13"><mixed-citation xmlns:xlink="http://www.w3.org/1999/xlink" xlink:type="simple"><institution xlink:type="simple">IUCN</institution> (<year>2012</year>) <source>IUCN Red List Categories and Criteria: version 3.1</source>. <edition>2nd edition</edition>. <publisher-name>IUCN Species Survival Commission</publisher-name>, <publisher-loc>Gland &amp; Cambridge</publisher-loc>.</mixed-citation></ref><ref id="B17"><mixed-citation xmlns:xlink="http://www.w3.org/1999/xlink" xlink:type="simple"><person-group><name name-style="western"><surname>Perrier de la Bâthie</surname><given-names>H</given-names></name></person-group> (<year>1953a</year>) <article-title>Les Myrtaceés de Madagascar et des Comores, révision, diagnoses et biologie.</article-title><source>Mémoires de l’ Institut Scientifiique de Madagascar</source>, <series>ser. B</series>, <volume>4</volume>(<issue>2</issue>): <fpage>161</fpage>–<lpage>202</lpage>.</mixed-citation></ref><ref id="B18"><mixed-citation xmlns:xlink="http://www.w3.org/1999/xlink" xlink:type="simple"><person-group><name name-style="western"><surname>Perrier de la Bâthie</surname><given-names>H</given-names></name></person-group> (<year>1953b</year>) <chapter-title><tp:taxon-name><tp:taxon-name-part taxon-name-part-type="family">Myrtaceae</tp:taxon-name-part></tp:taxon-name>.</chapter-title><source>Flore de Madagascar et des Comores</source>, fam. 152. <publisher-name>Muséum national d’Histoire naturelle</publisher-name>, <publisher-loc>Paris</publisher-loc>, <fpage>1</fpage>–<lpage>80</lpage>.</mixed-citation></ref></ref-list></tp:taxon-treatment>
