# Supplementary material for: Studies of Malagasy Eugenia – IV: Seventeen new endemic species, a new combination, and three lectotypifications; with comments on distribution, ecological and evolutionary patterns
Source: PhytoKeys. 2015 Apr 28;(49):59–121. doi: 10.3897/phytokeys.49.9003 (PMC4432233; doi:10.3897/phytokeys.49.9003)
Supplement: XML Treatment for Eugenia bemangidiensis [file phytokeys.49.9003-treatment3.xml]

<!DOCTYPE tp:taxon-treatment
  PUBLIC "-//TaxonX//DTD Taxonomic Treatment Publishing DTD v0 20100105//EN" "tax-treatment-NSO.dtd">
<tp:taxon-treatment xmlns:tp="http://www.plazi.org/taxpub"><tp:treatment-meta><kwd-group><label>Taxon classification</label><kwd><named-content content-type="kingdom">Plantae</named-content></kwd><kwd><named-content content-type="order">Myrtales</named-content></kwd><kwd><named-content content-type="family">Myrtaceae</named-content></kwd></kwd-group><mixed-citation publication-type="journal"><person-group><name><surname>Snow</surname><given-names>Neil</given-names></name><name><surname>Callmander</surname><given-names>Martin</given-names></name><name><surname>Phillipson</surname><given-names>Peter B.</given-names></name></person-group><article-title>Studies of Malagasy <italic><tp:taxon-name><tp:taxon-name-part taxon-name-part-type="genus">Eugenia</tp:taxon-name-part></tp:taxon-name></italic> – IV: Seventeen new endemic species, a new combination, and three lectotypifications; with comments on distribution, ecological and evolutionary patterns</article-title><source>PhytoKeys</source><day>28</day><month>4</month><year>2015</year><volume>2015</volume><issue>49</issue><fpage>59</fpage><lpage>121</lpage><pub-id pub-id-type="doi">10.3897/phytokeys.49.9003</pub-id></mixed-citation></tp:treatment-meta><tp:nomenclature><tp:taxon-name>
                        <tp:taxon-name-part taxon-name-part-type="genus">Eugenia</tp:taxon-name-part>
                        <tp:taxon-name-part taxon-name-part-type="species">bemangidiensis</tp:taxon-name-part>
                        <object-id xmlns:xlink="http://www.w3.org/1999/xlink" content-type="ipni" xlink:type="simple">urn:lsid:ipni.org:names:77146888-1</object-id>
                    </tp:taxon-name><tp:taxon-authority>N. Snow</tp:taxon-authority><tp:taxon-status xmlns:xlink="http://www.w3.org/1999/xlink" xlink:type="simple">sp. nov.</tp:taxon-status><xref ref-type="fig" rid="F5">Holotype: (Figure 5): http://www.tropicos.org/Image/100314916</xref></tp:nomenclature><tp:treatment-sec sec-type="latin"><p><italic>Haec species</italic> <tp:taxon-name><tp:taxon-name-part taxon-name-part-type="genus">Eugeniae</tp:taxon-name-part> <tp:taxon-name-part taxon-name-part-type="species">wilsonianae</tp:taxon-name-part></tp:taxon-name> N. Snow <italic>similis, sed ab ea inflorescentiis fasciculatis caulifloris distinguitur; etiam ad altitudines inferiores crescit.</italic></p></tp:treatment-sec><tp:treatment-sec sec-type="Type"><title>Type.</title><p>MADAGASCAR. Prov. Toliara: Anosy, Taolagnaro, Iaboko, Antsotso Avaratra, <named-content xmlns:xlink="http://www.w3.org/1999/xlink" content-type="dwc:verbatimCoordinates" xlink:type="simple">24°34'35"S, 47°12'28"E</named-content>, 25 m, 13 Dec. 2007, R. Razakamalala 4056 + D. Rabehevitra, M. Maka, Roger &amp; B. Mara (holotype: MO-6335452!; isotypes: P [P06490265]!, TAN).</p></tp:treatment-sec><tp:treatment-sec sec-type="Description"><title>Description.</title><p>Shrubs 3–4 m; bark of main bole more or less smooth but somewhat flaking, brown to gray. Foliage and reproductive parts glabrous except where noted. Branchlets terete, light brown (dried), smooth, oil glands sparse to moderate (but indistinct). Leaves mostly concentrated near branch tips, coriaceous, slightly discolorus, surfaces matte. Axillary colleters lacking. Petioles 3–4(–5) mm, slightly sulcate above, elgandular. Leaf blades 6–10 × 1.7–3.5 cm, narrowly elliptic to narrowly ovate, base rounded, apex acute to acuminate or a few falcate, margin flat, oil glands not seen (dried material); adaxial midvein broadly but shallowly sulcate, secondary veins indistinct to prominent (with magnification), intramarginal vein 0.5–1.8 mm from edge at midpoint of leaf blade. Inflorescences cauliflorous, arising from amorphous knobby protrusions (short shoots?) at or near nodes; flowers triads, monads, or fascicled (and possibly a few short botryoids); pedicels 1.5–6 mm, flexuous. Bracteoles 2 or absent, ca. 0.5 × 0.5 mm, broadly triangular to broadly rounded, ascending to divergent, stiff. Hypanthium 2.5–4.0 mm, cupuliform, oil glands common but small. Sepals 4, 2–3.0 × 3.5–4 mm, semi-circular to broadly elliptic or oblate, apex broadly rounded to obtuse, lobes very sparsely and minutely ciliate distally, moderately glandular; persistent and crowning (at least) young fruits. Petals 4 (material limited), 5–6 × 3–4 mm, widely elliptic to obovate, glabrous to sparsely and minute ciliate distally, glands sparse to moderate but faint (in dried material). Stamens 50–75, multiseriate; staminal disk short-hairy; ovary apex glabrous but distinctly punctate; filaments 2–5 mm; anthers 0.5–0.8 mm, elliptic, sub-basifixed, connective apex eglandular. Styles 6–7 mm; stigma narrow (scarcely if at all capitate). Fruits ca. 10–15 × 10–15 mm, (material possibly not fully mature) subglobose to globose, base sometimes sharply tapered, glabrous, dark bluish-black (dried).</p><fig id="F5" position="float" orientation="portrait"><label>Figure 5.</label><caption><p>Holotype specimen of <italic><tp:taxon-name><tp:taxon-name-part taxon-name-part-type="genus">Eugenia</tp:taxon-name-part> <tp:taxon-name-part taxon-name-part-type="species">bemangidiensis</tp:taxon-name-part></tp:taxon-name></italic> (MO).</p></caption><graphic xmlns:xlink="http://www.w3.org/1999/xlink" xlink:href="phytokeys-049-059-g005.jpg" position="float" orientation="portrait" xlink:type="simple" id="oo_42876.jpg"/></fig></tp:treatment-sec><tp:treatment-sec sec-type="Etymology"><title>Etymology.</title><p>The epithet is derived from the place name <italic>Bemangidy</italic>, a biologically rich region within the provisional Protected Area of Tsitongambarika.</p></tp:treatment-sec><tp:treatment-sec sec-type="Phenology"><title>Phenology.</title><p>Flowering commencing November and December; fruiting likely commencing by late December or early January (unconfirmed).</p></tp:treatment-sec><tp:treatment-sec sec-type="Distribution"><title>Distribution.</title><p>Known only from southeast Madagascar in Toliara Province, ca. 55 km northeast of Taolognaro, in Tsitongambarika (Fig. <xref ref-type="fig" rid="F2">2</xref>).</p></tp:treatment-sec><tp:treatment-sec sec-type="Habitat and ecology"><title>Habitat and ecology.</title><p>Label information is sparse, but based on recent satellite imagery, evidently occurring in moderately to highly disturbed hilly areas that retain thin remnants of forest in ssome drainages and on steeper slopes, the type gathering located some 0.5 km east of much less disturbed primary forests that occur on steeper slopes, the paratype gathering in highly disturbed sites; elevation ca. 25–110 m.</p></tp:treatment-sec><tp:treatment-sec sec-type="Conservation status"><title>Conservation status.</title><p>With only three collections known, an AOO of 9 km<sup>2</sup> and one subpopulation, which is situated outside the current protected area network, <italic><tp:taxon-name><tp:taxon-name-part taxon-name-part-type="genus">Eugenia</tp:taxon-name-part> <tp:taxon-name-part taxon-name-part-type="species">bemangidiensis</tp:taxon-name-part></tp:taxon-name></italic> is assigned a preliminary risk of extinction of “Critically Endangered” [CR A3c+B1ab(iii)] following the IUCN Red List Categories and Criteria (<xref ref-type="bibr" rid="B13">IUCN 2012</xref>). All the known material of the species was collected in the proposed new protected area of Tsitonggambarika in the south-east (Fig. <xref ref-type="fig" rid="F2">2</xref>). The new species seems to have a highly restricted distribution and the lowland evergreen tropical forests where the species grows is under threat. Its definitive protection would likely allow this species to be downlisted to “Endangered”.</p></tp:treatment-sec><tp:treatment-sec sec-type="Comments"><title>Comments.</title><p>The leaf morphology of <italic><tp:taxon-name><tp:taxon-name-part taxon-name-part-type="genus">Eugenia</tp:taxon-name-part> <tp:taxon-name-part taxon-name-part-type="species">bemangidiensis</tp:taxon-name-part></tp:taxon-name></italic> resembles <italic><tp:taxon-name><tp:taxon-name-part taxon-name-part-type="genus">Eugenia</tp:taxon-name-part> <tp:taxon-name-part taxon-name-part-type="species">wilsoniana</tp:taxon-name-part></tp:taxon-name></italic> (see discussion above). However, the short-pedicellate, fasciculate, and cauliflorous infloresences of <italic><tp:taxon-name><tp:taxon-name-part taxon-name-part-type="genus">Eugenia</tp:taxon-name-part> <tp:taxon-name-part taxon-name-part-type="species">bemangidiensis</tp:taxon-name-part></tp:taxon-name></italic> differ from the axillary, long-pedicellate flowers of <italic><tp:taxon-name><tp:taxon-name-part taxon-name-part-type="genus">Eugenia</tp:taxon-name-part> <tp:taxon-name-part taxon-name-part-type="species">wilsoniana</tp:taxon-name-part></tp:taxon-name></italic>. The type gathering at ca. 25 m elevation of <italic><tp:taxon-name><tp:taxon-name-part taxon-name-part-type="genus">Eugenia</tp:taxon-name-part> <tp:taxon-name-part taxon-name-part-type="species">bemangidiensis</tp:taxon-name-part></tp:taxon-name></italic> is approximately 645 km south of the most southerly collections of <italic><tp:taxon-name><tp:taxon-name-part taxon-name-part-type="genus">Eugenia</tp:taxon-name-part> <tp:taxon-name-part taxon-name-part-type="species">wilsoniana</tp:taxon-name-part></tp:taxon-name></italic>, the latter of which occur at middle elevations of ca. 980–1100 meters.</p><p>An indetermined fruiting specimen (Rakotovao 241 [MO-6437191]) from Near Ivohibe approximately 260 km north of the type gathering of <italic><tp:taxon-name><tp:taxon-name-part taxon-name-part-type="genus">Eugenia</tp:taxon-name-part> <tp:taxon-name-part taxon-name-part-type="species">bemangidiensis</tp:taxon-name-part></tp:taxon-name></italic>, which appears to have ramiflorous (and possibly cauliflorous) inflorescences, may be related, although it occurs at 1210 m, far above the known occurrences of <italic><tp:taxon-name><tp:taxon-name-part taxon-name-part-type="genus">Eugenia</tp:taxon-name-part> <tp:taxon-name-part taxon-name-part-type="species">bemangidiensis</tp:taxon-name-part></tp:taxon-name></italic>.</p></tp:treatment-sec><tp:treatment-sec sec-type="Specimens examined"><title>Specimens examined.</title><p>MADAGASCAR. Prov. Toliara: Iaboko, Antsotso, forêt Ivohibe, <named-content xmlns:xlink="http://www.w3.org/1999/xlink" content-type="dwc:verbatimCoordinates" xlink:type="simple">24°33'52"S, 47°14'5"E</named-content>, 26 Nov. 2005, R. Razakamalala 2326 + E. Ramisa &amp; B. Mara (MO-6433204, P [P06490266]); <italic>ibid. loc.</italic>, <named-content xmlns:xlink="http://www.w3.org/1999/xlink" content-type="dwc:verbatimCoordinates" xlink:type="simple">24°34'16"S, 47°12'06"E</named-content>, 8 Dec. 2007, R. Razakamalala 3799 + D. Rabehevitra, M. Maka, Roger &amp; B. Mara (MO-6308460, P [P04827649]).</p></tp:treatment-sec><tp:treatment-sec><!--Section generated to contain objects referenced in tp:taxon-treatment.--><fig id="F2" position="float" orientation="portrait"><label>Figure 2.</label><caption><p>Distribution of new <italic><tp:taxon-name><tp:taxon-name-part taxon-name-part-type="genus">Eugenia</tp:taxon-name-part></tp:taxon-name></italic> species in Madagascar with selected Protected Areas (hatched): <italic><tp:taxon-name><tp:taxon-name-part taxon-name-part-type="genus">Eugenia</tp:taxon-name-part> <tp:taxon-name-part taxon-name-part-type="species">bemangidiensis</tp:taxon-name-part></tp:taxon-name></italic> (crosses), <italic><tp:taxon-name><tp:taxon-name-part taxon-name-part-type="genus">Eugenia</tp:taxon-name-part> <tp:taxon-name-part taxon-name-part-type="species">razakamalalae</tp:taxon-name-part></tp:taxon-name></italic> (triangle), <italic><tp:taxon-name><tp:taxon-name-part taxon-name-part-type="genus">Eugenia</tp:taxon-name-part> <tp:taxon-name-part taxon-name-part-type="species">richardii</tp:taxon-name-part></tp:taxon-name></italic> (squares), <italic><tp:taxon-name><tp:taxon-name-part taxon-name-part-type="genus">Eugenia</tp:taxon-name-part> <tp:taxon-name-part taxon-name-part-type="species">tiampoka</tp:taxon-name-part></tp:taxon-name></italic> (stars), and <italic><tp:taxon-name><tp:taxon-name-part taxon-name-part-type="genus">Eugenia</tp:taxon-name-part> <tp:taxon-name-part taxon-name-part-type="species">wilsoniana</tp:taxon-name-part></tp:taxon-name></italic> (circles).</p></caption><graphic xmlns:xlink="http://www.w3.org/1999/xlink" xlink:href="phytokeys-049-059-g002.jpg" position="float" orientation="portrait" xlink:type="simple" id="oo_42873.jpg"/></fig></tp:treatment-sec><ref-list><ref id="B13"><mixed-citation xmlns:xlink="http://www.w3.org/1999/xlink" xlink:type="simple"><institution xlink:type="simple">IUCN</institution> (<year>2012</year>) <source>IUCN Red List Categories and Criteria: version 3.1</source>. <edition>2nd edition</edition>. <publisher-name>IUCN Species Survival Commission</publisher-name>, <publisher-loc>Gland &amp; Cambridge</publisher-loc>.</mixed-citation></ref></ref-list></tp:taxon-treatment>
