# Supplementary material for: Studies of Malagasy Eugenia – IV: Seventeen new endemic species, a new combination, and three lectotypifications; with comments on distribution, ecological and evolutionary patterns
Source: PhytoKeys. 2015 Apr 28;(49):59–121. doi: 10.3897/phytokeys.49.9003 (PMC4432233; doi:10.3897/phytokeys.49.9003)
Supplement: XML Treatment for Eugenia calciscopulorum [file phytokeys.49.9003-treatment4.xml]

<!DOCTYPE tp:taxon-treatment
  PUBLIC "-//TaxonX//DTD Taxonomic Treatment Publishing DTD v0 20100105//EN" "tax-treatment-NSO.dtd">
<tp:taxon-treatment xmlns:tp="http://www.plazi.org/taxpub"><tp:treatment-meta><kwd-group><label>Taxon classification</label><kwd><named-content content-type="kingdom">Plantae</named-content></kwd><kwd><named-content content-type="order">Myrtales</named-content></kwd><kwd><named-content content-type="family">Myrtaceae</named-content></kwd></kwd-group><mixed-citation publication-type="journal"><person-group><name><surname>Snow</surname><given-names>Neil</given-names></name><name><surname>Callmander</surname><given-names>Martin</given-names></name><name><surname>Phillipson</surname><given-names>Peter B.</given-names></name></person-group><article-title>Studies of Malagasy <italic><tp:taxon-name><tp:taxon-name-part taxon-name-part-type="genus">Eugenia</tp:taxon-name-part></tp:taxon-name></italic> – IV: Seventeen new endemic species, a new combination, and three lectotypifications; with comments on distribution, ecological and evolutionary patterns</article-title><source>PhytoKeys</source><day>28</day><month>4</month><year>2015</year><volume>2015</volume><issue>49</issue><fpage>59</fpage><lpage>121</lpage><pub-id pub-id-type="doi">10.3897/phytokeys.49.9003</pub-id></mixed-citation></tp:treatment-meta><tp:nomenclature><tp:taxon-name>
                        <tp:taxon-name-part taxon-name-part-type="genus">Eugenia</tp:taxon-name-part>
                        <tp:taxon-name-part taxon-name-part-type="species">calciscopulorum</tp:taxon-name-part>
                        <object-id xmlns:xlink="http://www.w3.org/1999/xlink" content-type="ipni" xlink:type="simple">urn:lsid:ipni.org:names:77146889-1</object-id>
                    </tp:taxon-name><tp:taxon-authority>N. Snow</tp:taxon-authority><tp:taxon-status xmlns:xlink="http://www.w3.org/1999/xlink" xlink:type="simple">sp. nov.</tp:taxon-status><xref ref-type="fig" rid="F6">holotype (Figure 6): http://www.tropicos.org/Image/100314917; living material: http://www.tropicos.org/Image/100128169; http://www.tropicos.org/Image/100128168</xref><!--PageBreak--><!--PageBreak--><!--PageBreak--></tp:nomenclature><tp:treatment-sec sec-type="latin"><p><italic>Haec species quoad faciem habitumque</italic> <tp:taxon-name><tp:taxon-name-part taxon-name-part-type="genus">Eugeniae</tp:taxon-name-part> <tp:taxon-name-part taxon-name-part-type="species">richardii</tp:taxon-name-part></tp:taxon-name> (Blume) N. Snow <italic>et al. et</italic> E. hazonjia N. Snow <italic>subsimilis, sed ab eis lamina foliari grosse sinuata, lobis calycinis roseoalbidis atque petalis subroseis distinguitur.</italic></p></tp:treatment-sec><tp:treatment-sec sec-type="Type"><title>Type.</title><p>MADAGASCAR. Prov. Antsiranana: Mahavanona, Andranomanitra, <named-content xmlns:xlink="http://www.w3.org/1999/xlink" content-type="dwc:verbatimCoordinates" xlink:type="simple">12°23'27"S, 49°20'01"E</named-content>, 11 Dec. 2004, S. Rakotonandrasana 883 + R. Randrianaivo, A. Rakotondrafara, C. Christian &amp; J. Be (holotype: MO-6245566!; isotypes: CNARP, KSP [KSP000016]!, P [P04885354]!, TAN).</p></tp:treatment-sec><tp:treatment-sec sec-type="Description"><title>Description.</title><p>Trees to 6 m; dbh 13 cm; bark of main bole unknown. Herbage glabrous except as noted. Branchlets rounded; oil glands sparse to common but indistinct; first epidermal layer soon flaking irregularly and drying grayish; later-forming bark smooth, light brown or light gray, frequently cracking horizontally. Leaves coriaceous, mostly concentrated near branch tips; opposite to disjunct opposite, discolorous, surfaces matte. Foliar colleters absent. Petioles 3–4 mm, terete or somewhat sulcate proximally when young, broadening and flattening somewhat distally at base of blade. Leaf blades (1.7–)2.0–4.3 × 1.8–3.0 cm, broadly elliptic (mostly) or a few ovate, base rounded to slightly cuneate, apex obtuse to somewhat acute, margins more or less flat, surface overall broadly sinuous; adaxial midvein sulcate lower 1/3–1/2 becoming flush distally, oil glands common to dense but becoming faint with maturity; abaxial surface oil glands sparse to common but faint at maturity and relatively small, secondary veins relatively indistinct, intramarginal vein 1–2 mm from margin of leaf at midpoint of blade, faint. Inflorescence terminal or axillary, of 1–3 monads per leaf axil. Pedicels 7–15 mm, relatively stiff. Bracteoles 2; ca. 0.5–1.0 mm, ovate, stiff, sparsely short-pubescent distally (trichomes ca. 0.1 mm long). Hypanthium 1.5–2.0 mm, cupuliform to obconic, densely glandular. Calyx lobes 4, 2–3 mm, elliptic to oblong, apex rounded, whitish to pink when fresh, oil glands common and prominently. Petals 4 (material scant), 6–11 × 5–7 mm, elliptic to widely elliptic, sparsely short-ciliate apically, pinkish, oil glands common. Stamens ca. 70–90, multiseriate; filaments 5–8 mm, whitish; anthers 0.6–0.8 mm, globose to elliptic, sub-basifixed, yellowish, the connective bearing a single apical oil gland; staminal disk squarrish, ca. 3 mm across, sparsely short-hairy. Styles 7–9 mm; stigma narrow. Fruits unknown.</p><fig id="F6" position="float" orientation="portrait"><label>Figure 6.</label><caption><p>Holotype specimen of <italic><tp:taxon-name><tp:taxon-name-part taxon-name-part-type="genus">Eugenia</tp:taxon-name-part> <tp:taxon-name-part taxon-name-part-type="species">calciscopulorum</tp:taxon-name-part></tp:taxon-name></italic> (MO).</p></caption><graphic xmlns:xlink="http://www.w3.org/1999/xlink" xlink:href="phytokeys-049-059-g006.jpg" position="float" orientation="portrait" xlink:type="simple" id="oo_42877.jpg"/></fig></tp:treatment-sec><tp:treatment-sec sec-type="Etymology"><title>Etymology.</title><p><italic>Calci</italic> and <italic>scopulorum</italic> combine to form a genitive plural masculine noun, in reference to the locality at the base of a calcareous (limestone) cliff.</p></tp:treatment-sec><tp:treatment-sec sec-type="Phenology"><title>Phenology.</title><p>Flowering December; fruiting most likely late December through January (unconfirmed).</p></tp:treatment-sec><tp:treatment-sec sec-type="Distribution"><title>Distribution.</title><p>Known only from the type gathering in north-eastern Madagascar in Antsiranana, in the Montagne des Français limestone massif (Figure <xref ref-type="fig" rid="F7">7</xref>).</p><fig id="F7" position="float" orientation="portrait"><label>Figure 7.</label><caption><p>Distribution of new <italic><tp:taxon-name><tp:taxon-name-part taxon-name-part-type="genus">Eugenia</tp:taxon-name-part></tp:taxon-name></italic> species in Madagascar with selected Protected Areas (hatched): <italic><tp:taxon-name><tp:taxon-name-part taxon-name-part-type="genus">Eugenia</tp:taxon-name-part> <tp:taxon-name-part taxon-name-part-type="species">andapae</tp:taxon-name-part></tp:taxon-name></italic> (stars), <italic><tp:taxon-name><tp:taxon-name-part taxon-name-part-type="genus">Eugenia</tp:taxon-name-part> <tp:taxon-name-part taxon-name-part-type="species">calciscopulorum</tp:taxon-name-part></tp:taxon-name></italic> (cross), <italic><tp:taxon-name><tp:taxon-name-part taxon-name-part-type="genus">Eugenia</tp:taxon-name-part> <tp:taxon-name-part taxon-name-part-type="species">echinulata</tp:taxon-name-part></tp:taxon-name></italic> (circles), and <italic><tp:taxon-name><tp:taxon-name-part taxon-name-part-type="genus">Eugenia</tp:taxon-name-part> <tp:taxon-name-part taxon-name-part-type="species">manomboensis</tp:taxon-name-part></tp:taxon-name></italic> (square).</p></caption><graphic xmlns:xlink="http://www.w3.org/1999/xlink" xlink:href="phytokeys-049-059-g007.jpg" position="float" orientation="portrait" xlink:type="simple" id="oo_42878.jpg"/></fig><!--PageBreak--><!--PageBreak--><!--PageBreak--></tp:treatment-sec><tp:treatment-sec sec-type="Habitat and ecology"><title>Habitat and ecology.</title><p>Degraded dry forest at the foot of a cliff over calcareous substrates; ca. 410 m.</p></tp:treatment-sec><tp:treatment-sec sec-type="Conservation status"><title>Conservation status.</title><p>The species was said to be abundant at the type gathering. However, with only one collection known, an AOO of 9 km<sup>2</sup> and one subpopulation, which is situated within a proposed protected area that currently holds a temporary protection status (Montagne des Français), <italic><tp:taxon-name><tp:taxon-name-part taxon-name-part-type="genus">Eugenia</tp:taxon-name-part> <tp:taxon-name-part taxon-name-part-type="species">calciscopulorum</tp:taxon-name-part></tp:taxon-name></italic> is assigned a preliminary risk of extinction of “Critically Endangered” [CR A3c+B1ab(iii)] following the IUCN Red List Categories and Criteria (<xref ref-type="bibr" rid="B13">IUCN 2012</xref>). The species seems to have a highly restricted distribution and the dry deciduous forests around Montagne des Français is mostly degraded as a result of human activities and is under serious threat. Definitive protection of those dry forests likely would allow the species to be downlisted to “Vulnerable”.</p></tp:treatment-sec><tp:treatment-sec sec-type="Comments"><title>Comments.</title><p>See <italic><tp:taxon-name><tp:taxon-name-part taxon-name-part-type="genus">Eugenia</tp:taxon-name-part> <tp:taxon-name-part taxon-name-part-type="species">richardii</tp:taxon-name-part></tp:taxon-name></italic> for similar species.</p></tp:treatment-sec><ref-list><ref id="B13"><mixed-citation xmlns:xlink="http://www.w3.org/1999/xlink" xlink:type="simple"><institution xlink:type="simple">IUCN</institution> (<year>2012</year>) <source>IUCN Red List Categories and Criteria: version 3.1</source>. <edition>2nd edition</edition>. <publisher-name>IUCN Species Survival Commission</publisher-name>, <publisher-loc>Gland &amp; Cambridge</publisher-loc>.</mixed-citation></ref></ref-list></tp:taxon-treatment>
