# Supplementary material for: Studies of Malagasy Eugenia – IV: Seventeen new endemic species, a new combination, and three lectotypifications; with comments on distribution, ecological and evolutionary patterns
Source: PhytoKeys. 2015 Apr 28;(49):59–121. doi: 10.3897/phytokeys.49.9003 (PMC4432233; doi:10.3897/phytokeys.49.9003)
Supplement: XML Treatment for Eugenia delicatissima [file phytokeys.49.9003-treatment5.xml]

<!DOCTYPE tp:taxon-treatment
  PUBLIC "-//TaxonX//DTD Taxonomic Treatment Publishing DTD v0 20100105//EN" "tax-treatment-NSO.dtd">
<tp:taxon-treatment xmlns:tp="http://www.plazi.org/taxpub"><tp:treatment-meta><kwd-group><label>Taxon classification</label><kwd><named-content content-type="kingdom">Plantae</named-content></kwd><kwd><named-content content-type="order">Myrtales</named-content></kwd><kwd><named-content content-type="family">Myrtaceae</named-content></kwd></kwd-group><mixed-citation publication-type="journal"><person-group><name><surname>Snow</surname><given-names>Neil</given-names></name><name><surname>Callmander</surname><given-names>Martin</given-names></name><name><surname>Phillipson</surname><given-names>Peter B.</given-names></name></person-group><article-title>Studies of Malagasy <italic><tp:taxon-name><tp:taxon-name-part taxon-name-part-type="genus">Eugenia</tp:taxon-name-part></tp:taxon-name></italic> – IV: Seventeen new endemic species, a new combination, and three lectotypifications; with comments on distribution, ecological and evolutionary patterns</article-title><source>PhytoKeys</source><day>28</day><month>4</month><year>2015</year><volume>2015</volume><issue>49</issue><fpage>59</fpage><lpage>121</lpage><pub-id pub-id-type="doi">10.3897/phytokeys.49.9003</pub-id></mixed-citation></tp:treatment-meta><tp:nomenclature><tp:taxon-name>
                        <tp:taxon-name-part taxon-name-part-type="genus">Eugenia</tp:taxon-name-part>
                        <tp:taxon-name-part taxon-name-part-type="species">delicatissima</tp:taxon-name-part>
                        <object-id xmlns:xlink="http://www.w3.org/1999/xlink" content-type="ipni" xlink:type="simple">urn:lsid:ipni.org:names:77146890-1</object-id>
                    </tp:taxon-name><tp:taxon-authority>N. Snow, Callm. &amp; Phillipson</tp:taxon-authority><tp:taxon-status xmlns:xlink="http://www.w3.org/1999/xlink" xlink:type="simple">sp. nov.</tp:taxon-status><xref ref-type="fig" rid="F8">holotype (Figure 8): http://www.tropicos.org/Image/100314909</xref></tp:nomenclature><tp:treatment-sec sec-type="latin"><p><italic>Haec species a congeneris madagascariensibus lamina foliari tenuiter coriacea irregulariter sinuosa atque pedicello gracili delicato distinguitur.</italic></p></tp:treatment-sec><tp:treatment-sec sec-type="Type"><title>Type.</title><p>MADAGASCAR. Prov. Mahajanga: Tsaratanana massif, N of Mangindrano, along trail from camp at Mahatsabory to Be Pia, <named-content xmlns:xlink="http://www.w3.org/1999/xlink" content-type="dwc:verbatimCoordinates" xlink:type="simple">14°07'40"S, 48°58'50"E</named-content>, 2350 m, 20 Oct. 2001, P.P. Lowry II 5438 + R. Razakamalala &amp; R. Lala (holotype: MO-6224858!; isotypes:P [P05208430]!, TAN).</p></tp:treatment-sec><tp:treatment-sec sec-type="Description"><title>Description.</title><p>Shrubs to treelets 2–4 m tall; bark of main bole smooth, light brownish or grayish. Plants glabrous or (where noted) sericeous (hairs dibrachiate, reddish). Branchlets laterally compressed, sparsely hairy upon emergence but becoming glabrous, oil glands faint, sparse or occasional and of uniform size, flush or only slightly protruding, smooth, light brown or gray. Leaves evenly distributed along branchlets, thinly coriaceous, venation brochidodromous, strongly discolorous, matte above and below. Axillary colleters if present then soon deciduous. Petioles 4.0–6.5 mm long, slightly to deeply sulcate above, sparsely glabrescent, eglandular. Leaf blades (18–)30–52 mm × (8–)18–25 mm, narrowly elliptic to elliptic (or occasionally broadly elliptic), base cuneate to strongly cuneate, margin flat to slightly revolute (dry), surface slightly irregularly wavy (sometimes including along midvein), apex acute to acuminate, tip obtuse to mostly acute or acuminate or slightly falcate; adaxial surface glabrous, oil glands faint, dense and of uniform size, midvein sulcate but becoming flush distally; abaxial surface glabrous, oil glands faint, sparse to occasional and of different sizes, vein connecting tips of secondaries near margin slightly arching arching only slightly, 0.5–0.9 mm from margin at midpoint of leaf blade. Inflorescence terminal, axillary or ramiflorous, consisting of short brachyblasts with 1–3 pairs of monads, often 2 or more brachyblasts per axil or point of insertion (on naked branches), or monads arising in axils. Pedicels 3–11 mm long, 0.3–0.4 mm thick, stiff to somewhat flexuous, ascending to sometimes reflexed, glabrous or very sparsely short-hairy, lightly striate, round, oil glands sparse and faint, anthopodia and metaxyphylls absent. Bracteoles 0.8–1.3 mm long, less than 0.5 broad (at base), very narrowly triangular to ovate, normally persisting in anthesis, sparsely hairy (or merely ciliate). Hypanthium obconic, (0.8–)1.2–1.3 mm long, 0.9–1.0 mm broad at apex beneath base of calyx lobes, sparsely hairy to glabrous, smooth, oil glands sparse to common and protruding. Calyx lobes 4, 1.3–1.9 mm long, broadly ovate to rounded, sparsely ciliate, sparsely glandular, greenish. Petals 4, 2.8–4.4 × 1.6–1.8 mm, obovate to broadly elliptic, glabrous or sparsely ciliate apically, white, oil glands sparse to common, of uniform size and somewhat protruding below. Staminal disk ca. 1.8 mm in diameter, sparsely hairy. Stamens 15–25; filaments 3–4 mm long; anther sacs ca. 0.5 mm long, globose to subcylindrical, dorsifixed, brown, connective with an apical gland. Style 4–5 mm long, glabrous; stigma narrow. Fruit 0.9–1.4 × 0.8–1.6 cm, subglobose to globose, texture smooth, rounded or tapered at base, glabrous, greenish but drying blackish, calyx lobes reflexed flat against apex.</p><fig id="F8" position="float" orientation="portrait"><label>Figure 8.</label><caption><p>Holotype specimen of <italic><tp:taxon-name><tp:taxon-name-part taxon-name-part-type="genus">Eugenia</tp:taxon-name-part> <tp:taxon-name-part taxon-name-part-type="species">delicatissima</tp:taxon-name-part></tp:taxon-name></italic> (MO).</p></caption><graphic xmlns:xlink="http://www.w3.org/1999/xlink" xlink:href="phytokeys-049-059-g008.jpg" position="float" orientation="portrait" xlink:type="simple" id="oo_42879.jpg"/></fig></tp:treatment-sec><tp:treatment-sec sec-type="Etymology"><title>Etymology.</title><p>A superlative of <italic>delicata</italic> in Latin, in reference to the thin, almost thread-like pedicels.</p></tp:treatment-sec><tp:treatment-sec sec-type="Vernancular name"><title>Vernancular name.</title><p>Rotramadinika (Rakoto 294).</p></tp:treatment-sec><tp:treatment-sec sec-type="Phenology"><title>Phenology.</title><p>Flowering in late October through at least early November; fruiting November.</p></tp:treatment-sec><tp:treatment-sec sec-type="Distribution"><title>Distribution.</title><p>Known from the northern mountains of Madagascar in and around the Manongarivo and Tsaratanana protected areas and in the Sorata region (Fig. <xref ref-type="fig" rid="F4">4</xref>).</p></tp:treatment-sec><tp:treatment-sec sec-type="Habitat and ecology"><title>Habitat and ecology.</title><p>High elevation montane forests with bamboo; 1100–2350 m.</p></tp:treatment-sec><tp:treatment-sec sec-type="Conservation status"><title>Conservation status.</title><p>With an EOO of 3278 km<sup>2</sup>, an AOO of 36 km<sup>2</sup> and four subpopulations, two of which are situated within the protected area network (Manongarivo, Tsaratanana), <italic><tp:taxon-name><tp:taxon-name-part taxon-name-part-type="genus">Eugenia</tp:taxon-name-part> <tp:taxon-name-part taxon-name-part-type="species">delicatissima</tp:taxon-name-part></tp:taxon-name></italic> is assigned a preliminary risk of extinction of “Vulnerable” [VU B1ab(iii)+2ab(iii)] following the IUCN Red List Categories and Criteria (<xref ref-type="bibr" rid="B13">IUCN 2012</xref>). At the summit of Beampoko <italic><tp:taxon-name><tp:taxon-name-part taxon-name-part-type="genus">Eugenia</tp:taxon-name-part> <tp:taxon-name-part taxon-name-part-type="species">delicatissima</tp:taxon-name-part></tp:taxon-name></italic> was indicated as being rare (Rakotovao 2565).</p></tp:treatment-sec><tp:treatment-sec sec-type="Comments"><title>Comments.</title><p><italic><tp:taxon-name><tp:taxon-name-part taxon-name-part-type="genus">Eugenia</tp:taxon-name-part> <tp:taxon-name-part taxon-name-part-type="species">delicatissima</tp:taxon-name-part></tp:taxon-name></italic> is part of an apparent species group characterized by thinly coriaceous, sinuous leaf blades and slender, often elongate and delicate pedicels.</p><p>The thinly coriaceous, sinuous leaf blades of <italic><tp:taxon-name><tp:taxon-name-part taxon-name-part-type="genus">Eugenia</tp:taxon-name-part> <tp:taxon-name-part taxon-name-part-type="species">delicatissima</tp:taxon-name-part></tp:taxon-name></italic> are somewhat suggestive of <italic><tp:taxon-name><tp:taxon-name-part taxon-name-part-type="genus">Eugenia</tp:taxon-name-part> <tp:taxon-name-part taxon-name-part-type="species">echinulata</tp:taxon-name-part></tp:taxon-name></italic>, but the fruits of <italic><tp:taxon-name><tp:taxon-name-part taxon-name-part-type="genus">Eugenia</tp:taxon-name-part> <tp:taxon-name-part taxon-name-part-type="species">delicatissima</tp:taxon-name-part></tp:taxon-name></italic> are smooth (e.g. Randriambololomamonjy 270), unlike the highly irregular (warty to echinate) texture of of <italic><tp:taxon-name><tp:taxon-name-part taxon-name-part-type="genus">Eugenia</tp:taxon-name-part> <tp:taxon-name-part taxon-name-part-type="species">echinulata</tp:taxon-name-part></tp:taxon-name></italic>.</p><p>The slender pedicels are similar to those of <italic><tp:taxon-name><tp:taxon-name-part taxon-name-part-type="genus">Eugenia</tp:taxon-name-part> <tp:taxon-name-part taxon-name-part-type="species">tropophylla</tp:taxon-name-part></tp:taxon-name></italic> H. Perrier, a highly heterogenous species that <xref ref-type="bibr" rid="B17">Perrier de la Bâthie (1953a</xref>: 167) initially described with three subspecies, none of which match <italic><tp:taxon-name><tp:taxon-name-part taxon-name-part-type="genus">Eugenia</tp:taxon-name-part> <tp:taxon-name-part taxon-name-part-type="species">delicatissima</tp:taxon-name-part></tp:taxon-name></italic>. The taxonomy of <italic><tp:taxon-name><tp:taxon-name-part taxon-name-part-type="genus">Eugenia</tp:taxon-name-part> <tp:taxon-name-part taxon-name-part-type="species">tropophylla</tp:taxon-name-part></tp:taxon-name></italic> needs serious revision and will be the subject of a forthcoming publication.</p><p>An indetermined specimen of <italic><tp:taxon-name><tp:taxon-name-part taxon-name-part-type="genus">Eugenia</tp:taxon-name-part></tp:taxon-name></italic> from Mayotte in the Comoros (Barthelat 992 [G, K, MO]) also has slender pedicles, but they are much shorter than those of <italic><tp:taxon-name><tp:taxon-name-part taxon-name-part-type="genus">Eugenia</tp:taxon-name-part> <tp:taxon-name-part taxon-name-part-type="species">delicatissima</tp:taxon-name-part></tp:taxon-name></italic>. The leaf blades of the Barthelat specimen are longer and the bases rounded, unlike the cuneate bases of <italic><tp:taxon-name><tp:taxon-name-part taxon-name-part-type="genus">Eugenia</tp:taxon-name-part> <tp:taxon-name-part taxon-name-part-type="species">delicatissima</tp:taxon-name-part></tp:taxon-name></italic>. Taxa from eastern and southern Africa with delicate pedicels include <tp:taxon-name><tp:taxon-name-part taxon-name-part-type="genus">Eugenia</tp:taxon-name-part> <tp:taxon-name-part taxon-name-part-type="species">capensis</tp:taxon-name-part> <tp:taxon-name-part taxon-name-part-type="basionym-authority">(Eckl. &amp; Zeyh.)</tp:taxon-name-part> <tp:taxon-name-part taxon-name-part-type="authority">Sonder</tp:taxon-name-part> <tp:taxon-name-part taxon-name-part-type="infraspecific-rank">subsp.</tp:taxon-name-part> <tp:taxon-name-part taxon-name-part-type="subspecies">gracilipes</tp:taxon-name-part></tp:taxon-name> F. White (e.g., P. van Wyk BSA 2844 [MO] from Zimbabwe and J.D. Chapman 6570 [MO] from Malawi). Another species from Africa with delicate pedicels that differs from <italic><tp:taxon-name><tp:taxon-name-part taxon-name-part-type="genus">Eugenia</tp:taxon-name-part> <tp:taxon-name-part taxon-name-part-type="species">delicatissima</tp:taxon-name-part></tp:taxon-name></italic> in various traits is <italic><tp:taxon-name><tp:taxon-name-part taxon-name-part-type="genus">Eugenia</tp:taxon-name-part> <tp:taxon-name-part taxon-name-part-type="species">congolensis</tp:taxon-name-part></tp:taxon-name></italic> De Willd &amp; T. Durand (e.g., J. Madidi 642 et al. [MO] and F. Bujo 602 [MO] from Congo). None of these, however, are good morphological matches for <italic><tp:taxon-name><tp:taxon-name-part taxon-name-part-type="genus">Eugenia</tp:taxon-name-part> <tp:taxon-name-part taxon-name-part-type="species">delicatissima</tp:taxon-name-part></tp:taxon-name></italic>.</p></tp:treatment-sec><tp:treatment-sec sec-type="Specimens examined"><title>Specimens examined.</title><p>MADAGASCAR. Prov. Antsiranana: Massif du Manongarivo, [<named-content xmlns:xlink="http://www.w3.org/1999/xlink" content-type="dwc:verbatimCoordinates" xlink:type="simple">13°59'24"S, 48°22'12"E</named-content>], c. 1600 m, 1909, Perrier de la Bâthie 6503 (P [P05258587]); Sommet de Beampoko, Ambohimirahavavy, <named-content xmlns:xlink="http://www.w3.org/1999/xlink" content-type="dwc:verbatimCoordinates" xlink:type="simple">14°13'55"S, 49°08'23"E</named-content>, 2137 m, 21 Nov. 2005, C. Rakotovao 2565 (G, MO-6174672); Vohemar, Andrafainkona, Ampsarahina, forêt de Maromaniry située à 5 km au N d’Ampiarahina, <named-content xmlns:xlink="http://www.w3.org/1999/xlink" content-type="dwc:verbatimCoordinates" xlink:type="simple">13°38'49"S, 49°32'13"E</named-content>, 1177 m, 7 Nov. 2007, O. Randriambololomamonjy 270 + R. Razakamalala &amp; Jaowind (MO-6186659); Massif du Tsaratanana, crête (et ses abords) séparant les bassins du Sambirano et de la Mahavavy, entre l’Andohanisamborano et la cote 2362, 9-10 Nov. 1966, Service Forestier 27019 (P [P05097488]).</p></tp:treatment-sec><tp:treatment-sec><!--Section generated to contain objects referenced in tp:taxon-treatment.--><fig id="F4" position="float" orientation="portrait"><label>Figure 4.</label><caption><p>Distribution of new <italic><tp:taxon-name><tp:taxon-name-part taxon-name-part-type="genus">Eugenia</tp:taxon-name-part></tp:taxon-name></italic> species in Madagascar with selected Protected Areas (hatched): <italic><tp:taxon-name><tp:taxon-name-part taxon-name-part-type="genus">Eugenia</tp:taxon-name-part> <tp:taxon-name-part taxon-name-part-type="species">barriei</tp:taxon-name-part></tp:taxon-name></italic> (star), <italic><tp:taxon-name><tp:taxon-name-part taxon-name-part-type="genus">Eugenia</tp:taxon-name-part> <tp:taxon-name-part taxon-name-part-type="species">delicatissima</tp:taxon-name-part></tp:taxon-name></italic> (squares), <italic><tp:taxon-name><tp:taxon-name-part taxon-name-part-type="genus">Eugenia</tp:taxon-name-part> <tp:taxon-name-part taxon-name-part-type="species">malcomberi</tp:taxon-name-part></tp:taxon-name></italic> (triangle), <italic><tp:taxon-name><tp:taxon-name-part taxon-name-part-type="genus">Eugenia</tp:taxon-name-part> <tp:taxon-name-part taxon-name-part-type="species">ranomafana</tp:taxon-name-part></tp:taxon-name></italic> (circles), and <italic><tp:taxon-name><tp:taxon-name-part taxon-name-part-type="genus">Eugenia</tp:taxon-name-part> <tp:taxon-name-part taxon-name-part-type="species">ravelonarivoi</tp:taxon-name-part></tp:taxon-name></italic> (crosses).</p></caption><graphic xmlns:xlink="http://www.w3.org/1999/xlink" xlink:href="phytokeys-049-059-g004.jpg" position="float" orientation="portrait" xlink:type="simple" id="oo_42875.jpg"/></fig></tp:treatment-sec><ref-list><ref id="B13"><mixed-citation xmlns:xlink="http://www.w3.org/1999/xlink" xlink:type="simple"><institution xlink:type="simple">IUCN</institution> (<year>2012</year>) <source>IUCN Red List Categories and Criteria: version 3.1</source>. <edition>2nd edition</edition>. <publisher-name>IUCN Species Survival Commission</publisher-name>, <publisher-loc>Gland &amp; Cambridge</publisher-loc>.</mixed-citation></ref><ref id="B17"><mixed-citation xmlns:xlink="http://www.w3.org/1999/xlink" xlink:type="simple"><person-group><name name-style="western"><surname>Perrier de la Bâthie</surname><given-names>H</given-names></name></person-group> (<year>1953a</year>) <article-title>Les Myrtaceés de Madagascar et des Comores, révision, diagnoses et biologie.</article-title><source>Mémoires de l’ Institut Scientifiique de Madagascar</source>, <series>ser. B</series>, <volume>4</volume>(<issue>2</issue>): <fpage>161</fpage>–<lpage>202</lpage>.</mixed-citation></ref></ref-list></tp:taxon-treatment>
