# Supplementary material for: Studies of Malagasy Eugenia – IV: Seventeen new endemic species, a new combination, and three lectotypifications; with comments on distribution, ecological and evolutionary patterns
Source: PhytoKeys. 2015 Apr 28;(49):59–121. doi: 10.3897/phytokeys.49.9003 (PMC4432233; doi:10.3897/phytokeys.49.9003)
Supplement: XML Treatment for Eugenia echinulata [file phytokeys.49.9003-treatment6.xml]

<!DOCTYPE tp:taxon-treatment
  PUBLIC "-//TaxonX//DTD Taxonomic Treatment Publishing DTD v0 20100105//EN" "tax-treatment-NSO.dtd">
<tp:taxon-treatment xmlns:tp="http://www.plazi.org/taxpub"><tp:treatment-meta><kwd-group><label>Taxon classification</label><kwd><named-content content-type="kingdom">Plantae</named-content></kwd><kwd><named-content content-type="order">Myrtales</named-content></kwd><kwd><named-content content-type="family">Myrtaceae</named-content></kwd></kwd-group><mixed-citation publication-type="journal"><person-group><name><surname>Snow</surname><given-names>Neil</given-names></name><name><surname>Callmander</surname><given-names>Martin</given-names></name><name><surname>Phillipson</surname><given-names>Peter B.</given-names></name></person-group><article-title>Studies of Malagasy <italic><tp:taxon-name><tp:taxon-name-part taxon-name-part-type="genus">Eugenia</tp:taxon-name-part></tp:taxon-name></italic> – IV: Seventeen new endemic species, a new combination, and three lectotypifications; with comments on distribution, ecological and evolutionary patterns</article-title><source>PhytoKeys</source><day>28</day><month>4</month><year>2015</year><volume>2015</volume><issue>49</issue><fpage>59</fpage><lpage>121</lpage><pub-id pub-id-type="doi">10.3897/phytokeys.49.9003</pub-id></mixed-citation></tp:treatment-meta><tp:nomenclature><tp:taxon-name>
                        <tp:taxon-name-part taxon-name-part-type="genus">Eugenia</tp:taxon-name-part>
                        <tp:taxon-name-part taxon-name-part-type="species">echinulata</tp:taxon-name-part>
                        <object-id xmlns:xlink="http://www.w3.org/1999/xlink" content-type="ipni" xlink:type="simple">urn:lsid:ipni.org:names:77146891-1</object-id>
                    </tp:taxon-name><tp:taxon-authority>N. Snow</tp:taxon-authority><tp:taxon-status xmlns:xlink="http://www.w3.org/1999/xlink" xlink:type="simple">sp. nov.</tp:taxon-status><xref ref-type="fig" rid="F9">holotype (Figure 9): http://www.tropicos.org/Image/100314922; living material: http://www.tropicos.org/Image/100306108</xref><!--PageBreak--><!--PageBreak--><!--PageBreak--></tp:nomenclature><tp:treatment-sec sec-type="latin"><p><italic>Haec species inter congeneros madagascarienses fructibus maturis valde echinulatis distinguitur.</italic></p></tp:treatment-sec><tp:treatment-sec sec-type="Type"><title>Type.</title><p>Madagascar. Prov. Toamasina: zone d’occupation controlée d’Antenina, sur piste entre Antenina et Ankosy, à 2 km du village d’Antenina, 17°30'00’’–17°29'47"S, 48°46'19"E–48°45'35"E, 917 m, 1 Feb. 2002, L.M. Randrianjanaka 702 + N.M. Andrianjafy (holotype: MO-5786207!; isotypes: P, TAN).</p></tp:treatment-sec><tp:treatment-sec sec-type="Description"><title>Description.</title><p>Shrubs or trees 1.5–4 m tall; dbh 4–5 cm; bark of main bole brown, somewhat cracking. Foliage and flowers glabrous except as noted. Branchlets terete to laterally compressed, drying light brown to gray, smooth, oil glands occasional but barely visible. Leaves slightly discolorous, more or less evenly distributed, margins coarsely sinuous, venation brochidodromous, surfaces matte. Axillary colleters absent. Petioles 4–6 mm long, slightly suclate, eglandular. Leaf blades (3.0–)3.8–6.5 × (1.0–)1.6–3.5 cm, narrowly elliptic or narrowly ovate to elliptic, base cuneate, apex acute to acuminate; adaxial midvein sulcate proximally but becoming flush distally, oil glands dense but faint, sometimes protruding slightly on dried material; abaxial surface midvein prominently raised, oil glands common to dense and of uniform size but faint, sometimes slightly protruding (dried material). Inflorescence ramiflorous or axillary. Flowers solitary or clustered into short brachyblasts; brachyblasts 2–5 mm long, densely short-bracteolate, sparsely covered with twisted, <!--PageBreak-->whitish-maroon trichomes. Pedicles 5–7.5 mm, glabrous. Flower material scant. Hypanthium ca. 3 mm, coarsely large-pustullate (warty), light green or yellowish-green in bud. Calyx lobes 4 (rose-colored in bud), 3–4 mm, elliptic to broadly ovate or rounded, glabrous, mostly persisting and crowning fruit. Petals not seen; said to be pink (Antilahimena 8858). Stamens not seen; anthers said to be yellow with white filaments (Ahtilahimena 8858). Style not seen. Berry 1.3–1.8 × 1.0–1.5 cm, globose to subglobose, coarsely rugose-warty when fresh but drying echinulate (with with short sharp points), densely glandular when younger, green when immature, drying nearly black. Seeds in mature fruit 1; ca. 10–11 mm, globular, outer seed coat elgandular.</p><fig id="F9" position="float" orientation="portrait"><label>Figure 9.</label><caption><p>Holotype specimen of <italic><tp:taxon-name><tp:taxon-name-part taxon-name-part-type="genus">Eugenia</tp:taxon-name-part> <tp:taxon-name-part taxon-name-part-type="species">echinulata</tp:taxon-name-part></tp:taxon-name></italic> (MO).</p></caption><graphic xmlns:xlink="http://www.w3.org/1999/xlink" xlink:href="phytokeys-049-059-g009.jpg" position="float" orientation="portrait" xlink:type="simple" id="oo_42880.jpg"/></fig></tp:treatment-sec><tp:treatment-sec sec-type="Etymology"><title>Etymology.</title><p>The specific epithet comes from the Latin <italic>echinulatus</italic> (having very small prickles) in reference to the prickly, dried, mature fruits that are unique for the genus in Madagascar.</p></tp:treatment-sec><tp:treatment-sec sec-type="Vernacular name"><title>Vernacular name.</title><p>Rotra (Antilahimena 6841).</p></tp:treatment-sec><tp:treatment-sec sec-type="Phenology"><title>Phenology.</title><p>Flowering December; fruiting January and February.</p></tp:treatment-sec><tp:treatment-sec sec-type="Distribution"><title>Distribution.</title><p>Known from the eastern escarpment of Madagascar in the Toamasina Province around Analamazaotra and Ambatovy and in the highlands at Anjozorobe in Antananarivo Province (Fig. <xref ref-type="fig" rid="F7">7</xref>).</p></tp:treatment-sec><tp:treatment-sec sec-type="Habitat and ecology"><title>Habitat and ecology.</title><p>Dense humid evergreen forests; ca. 915–1350 m.</p></tp:treatment-sec><tp:treatment-sec sec-type="Conservation status"><title>Conservation status.</title><p>One collection indicated the species as being abundant in its area of collection (Randrianaivo 1463 et al.). However, with an EOO of 4,372 km<sup>2</sup>, an AOO of 72 km<sup>2</sup> and three subpopulations, two of which are situated within the protected area network (Analamazaotra, Zahamena), <italic><tp:taxon-name><tp:taxon-name-part taxon-name-part-type="genus">Eugenia</tp:taxon-name-part> <tp:taxon-name-part taxon-name-part-type="species">echinulata</tp:taxon-name-part></tp:taxon-name></italic> is assigned a preliminary risk of extinction of “Vulnerable” [VU B1ab(iii)+2ab(iii)] following the IUCN Red List Categories and Criteria (<xref ref-type="bibr" rid="B13">IUCN 2012</xref>).</p></tp:treatment-sec><tp:treatment-sec sec-type="Specimens examined"><title>Specimens examined.</title><p>MADAGASCAR. Prov. Antananarivo: Reg. Analamanga, Anjozorobe, Ambongamarina, Ampamoa, à 10 km au Nord-Est d’Anjozorobe, prolongement N de la fôret d’Antsahabe, <named-content xmlns:xlink="http://www.w3.org/1999/xlink" content-type="dwc:verbatimCoordinates" xlink:type="simple">18°23'19"S, 47°55'49"E</named-content>, 1352 m, 15 Feb. 2007, R. Randrianaivo 1463 + L. Vary, François, Jacques &amp; Rakoto (MO-6440448). Prov. Toamasina: Alaotra-Mangoro, Fkt: Menalamba, Ambatovy, 1168 m, <named-content xmlns:xlink="http://www.w3.org/1999/xlink" content-type="dwc:verbatimCoordinates" xlink:type="simple">18°50'11"S, 48°18'44"E</named-content>, 22 Jan. 2007, P. Antilahimena 5170 et al. (MO-5786207, KSP [KSP000006], P [P00730617]); <!--PageBreak--><!--PageBreak--><italic>ibid. loc.</italic>, <named-content xmlns:xlink="http://www.w3.org/1999/xlink" content-type="dwc:verbatimCoordinates" xlink:type="simple">18°52'25"S, 48°20'44"E</named-content>, 979 m, 4 Oct. 2008, P. Antilahimena 6566 et al. (MO, P, TAN); <italic>ibid. loc</italic>., <named-content xmlns:xlink="http://www.w3.org/1999/xlink" content-type="dwc:verbatimCoordinates" xlink:type="simple">18°52'28"S, 48°17'37"E</named-content>, 1010 m, 10 Nov. 2008, P. Antilahimena 6841 + M. Ratolojanahary, B.A. Ratodimanana, M. Randrianarivony, M. Ratovomanana &amp; F. Edmond (MO, P, TAN); <italic>ibid. loc</italic>., <named-content xmlns:xlink="http://www.w3.org/1999/xlink" content-type="dwc:verbatimCoordinates" xlink:type="simple">18°52'30"S, 48°17'35"E</named-content>, 970 m, 10 Nov. 2008, P. Antilahimena et al. 6854 (MO, P, TAN); <italic>ibid. loc</italic>., <named-content xmlns:xlink="http://www.w3.org/1999/xlink" content-type="dwc:verbatimCoordinates" xlink:type="simple">18°55'22"S, 48°25'39"E</named-content>, 1013 m, 21 Dec. 2013, Antilahimena 8858 + Rabarison, Honoré, Félix, Randrimitantsoa Jean &amp; V. Razafindrahaja (MO, P, TAN); Phelps Dodge project site, ca. 15 air-km NE of Moramanga, ca. 11 km E of Antanambao. Ambatovy, SE valley (Ambohimanga), <named-content xmlns:xlink="http://www.w3.org/1999/xlink" content-type="dwc:verbatimCoordinates" xlink:type="simple">18°51'34”S, 48°18'25”E</named-content>, 1050 m, P.J. Rakotomalaza 1208a (MO, P [P00730620]); Analamazaotra, Ambatovy, <named-content xmlns:xlink="http://www.w3.org/1999/xlink" content-type="dwc:verbatimCoordinates" xlink:type="simple">18°56'10”S, 48°25'33”E</named-content>, 11 Dec. 2013, Ramahenina 276 et al. (MO); Ambatovy, forêt de Savihara, <named-content xmlns:xlink="http://www.w3.org/1999/xlink" content-type="dwc:verbatimCoordinates" xlink:type="simple">18°52'06"S, 48°16'43"E</named-content>, 22 Feb. 2010, D. Razafimelison 10 et al. (P [P00730618]); Alaotra-Mangoro, Moramanga, Andasibe, Réserve Spécial d’Analamazaotra, Circuit Indri 1, <named-content xmlns:xlink="http://www.w3.org/1999/xlink" content-type="dwc:verbatimCoordinates" xlink:type="simple">18°56'20"S, 48°25'09"E</named-content>, 947 m, 14 Dec. 2013, H.M.J. Rasoazanany 541 + H. Razafindraibe, B. Ramandimbisoa &amp; Rakotondravelo (MO, P, TAN).</p></tp:treatment-sec><tp:treatment-sec sec-type="Comments"><title>Comments.</title><p><italic><tp:taxon-name><tp:taxon-name-part taxon-name-part-type="genus">Eugenia</tp:taxon-name-part> <tp:taxon-name-part taxon-name-part-type="species">echinulata</tp:taxon-name-part></tp:taxon-name></italic> is unknown in flower apart from one remnant hypanthium on the holotype. However, the coarsely sinuate leaf blades and acuminate apices, coupled with the warty mature fruits, are diagnostic and unknown in combination elsewhere among Malagasy congeners. Whereas <italic><tp:taxon-name><tp:taxon-name-part taxon-name-part-type="genus">Eugenia</tp:taxon-name-part> <tp:taxon-name-part taxon-name-part-type="species">muscicola</tp:taxon-name-part></tp:taxon-name></italic> H. Perrier has narrowly elliptic leaves, its leaf margins are more or less planar. A number of similar sterile collections from this area may be this taxon.</p><p>The texture of the fruit is coarsely rugulose-warty (see link above to image of living material), but the warty protrusions collapse to a large extent and upon drying and then assume a sharper, echinulate texture.</p></tp:treatment-sec><tp:treatment-sec><!--Section generated to contain objects referenced in tp:taxon-treatment.--><fig id="F7" position="float" orientation="portrait"><label>Figure 7.</label><caption><p>Distribution of new <italic><tp:taxon-name><tp:taxon-name-part taxon-name-part-type="genus">Eugenia</tp:taxon-name-part></tp:taxon-name></italic> species in Madagascar with selected Protected Areas (hatched): <italic><tp:taxon-name><tp:taxon-name-part taxon-name-part-type="genus">Eugenia</tp:taxon-name-part> <tp:taxon-name-part taxon-name-part-type="species">andapae</tp:taxon-name-part></tp:taxon-name></italic> (stars), <italic><tp:taxon-name><tp:taxon-name-part taxon-name-part-type="genus">Eugenia</tp:taxon-name-part> <tp:taxon-name-part taxon-name-part-type="species">calciscopulorum</tp:taxon-name-part></tp:taxon-name></italic> (cross), <italic><tp:taxon-name><tp:taxon-name-part taxon-name-part-type="genus">Eugenia</tp:taxon-name-part> <tp:taxon-name-part taxon-name-part-type="species">echinulata</tp:taxon-name-part></tp:taxon-name></italic> (circles), and <italic><tp:taxon-name><tp:taxon-name-part taxon-name-part-type="genus">Eugenia</tp:taxon-name-part> <tp:taxon-name-part taxon-name-part-type="species">manomboensis</tp:taxon-name-part></tp:taxon-name></italic> (square).</p></caption><graphic xmlns:xlink="http://www.w3.org/1999/xlink" xlink:href="phytokeys-049-059-g007.jpg" position="float" orientation="portrait" xlink:type="simple" id="oo_42878.jpg"/></fig></tp:treatment-sec><ref-list><ref id="B13"><mixed-citation xmlns:xlink="http://www.w3.org/1999/xlink" xlink:type="simple"><institution xlink:type="simple">IUCN</institution> (<year>2012</year>) <source>IUCN Red List Categories and Criteria: version 3.1</source>. <edition>2nd edition</edition>. <publisher-name>IUCN Species Survival Commission</publisher-name>, <publisher-loc>Gland &amp; Cambridge</publisher-loc>.</mixed-citation></ref></ref-list></tp:taxon-treatment>
