# Supplementary material for: Studies of Malagasy Eugenia – IV: Seventeen new endemic species, a new combination, and three lectotypifications; with comments on distribution, ecological and evolutionary patterns
Source: PhytoKeys. 2015 Apr 28;(49):59–121. doi: 10.3897/phytokeys.49.9003 (PMC4432233; doi:10.3897/phytokeys.49.9003)
Supplement: XML Treatment for Eugenia gandhii [file phytokeys.49.9003-treatment7.xml]

<!DOCTYPE tp:taxon-treatment
  PUBLIC "-//TaxonX//DTD Taxonomic Treatment Publishing DTD v0 20100105//EN" "tax-treatment-NSO.dtd">
<tp:taxon-treatment xmlns:tp="http://www.plazi.org/taxpub"><tp:treatment-meta><kwd-group><label>Taxon classification</label><kwd><named-content content-type="kingdom">Plantae</named-content></kwd><kwd><named-content content-type="order">Myrtales</named-content></kwd><kwd><named-content content-type="family">Myrtaceae</named-content></kwd></kwd-group><mixed-citation publication-type="journal"><person-group><name><surname>Snow</surname><given-names>Neil</given-names></name><name><surname>Callmander</surname><given-names>Martin</given-names></name><name><surname>Phillipson</surname><given-names>Peter B.</given-names></name></person-group><article-title>Studies of Malagasy <italic><tp:taxon-name><tp:taxon-name-part taxon-name-part-type="genus">Eugenia</tp:taxon-name-part></tp:taxon-name></italic> – IV: Seventeen new endemic species, a new combination, and three lectotypifications; with comments on distribution, ecological and evolutionary patterns</article-title><source>PhytoKeys</source><day>28</day><month>4</month><year>2015</year><volume>2015</volume><issue>49</issue><fpage>59</fpage><lpage>121</lpage><pub-id pub-id-type="doi">10.3897/phytokeys.49.9003</pub-id></mixed-citation></tp:treatment-meta><tp:nomenclature><tp:taxon-name>
                        <tp:taxon-name-part taxon-name-part-type="genus">Eugenia</tp:taxon-name-part>
                        <tp:taxon-name-part taxon-name-part-type="species">gandhii</tp:taxon-name-part>
                        <object-id xmlns:xlink="http://www.w3.org/1999/xlink" content-type="ipni" xlink:type="simple">urn:lsid:ipni.org:names:77146892-1</object-id>
                    </tp:taxon-name><tp:taxon-authority>N. Snow</tp:taxon-authority><tp:taxon-status xmlns:xlink="http://www.w3.org/1999/xlink" xlink:type="simple">sp. nov.</tp:taxon-status><xref ref-type="fig" rid="F10">holotype (Figure 10): http://www.tropicos.org/Image/100314906; living material: http://www.tropicos.org/Image/100160915</xref></tp:nomenclature><tp:treatment-sec sec-type="latin"><p><italic>Haec species a congeneris madagascariensibus lamina foliari tenuiter coriacea elliptica usque obovata dense sed inconspicue glandulosa apice acuta acuminatave distinguitur.</italic></p></tp:treatment-sec><tp:treatment-sec sec-type="Type"><title>Type.</title><p>MADAGASCAR. Prov. Toamasina: Nosy Mangabe, a 520 ha island in the Bay of Antongil, 5 km from Maroantsetra, <named-content xmlns:xlink="http://www.w3.org/1999/xlink" content-type="dwc:verbatimCoordinates" xlink:type="simple">15°30'S, 49°46'E</named-content>, 0–330 m, 9 Jan. 1989, G.E. Schatz 2482 + J.S. Miller (holotype: MO-4805069!; isotypes: MO-3708875!, P [P05260197]!, TAN).</p></tp:treatment-sec><tp:treatment-sec sec-type="Synonym"><title>Synonym.</title><p><tp:taxon-name><tp:taxon-name-part taxon-name-part-type="genus">Eugenia</tp:taxon-name-part> <tp:taxon-name-part taxon-name-part-type="species">arthroopoda</tp:taxon-name-part> <tp:taxon-name-part taxon-name-part-type="authority">Drake </tp:taxon-name-part> <tp:taxon-name-part taxon-name-part-type="infraspecific-rank">var.</tp:taxon-name-part> <tp:taxon-name-part taxon-name-part-type="variety">ambalavensis</tp:taxon-name-part></tp:taxon-name> H. Perrier in Mém. Inst. Sci. Madagascar, Sér. B, Biol. Vég. 4(2): 177. 1953. Nom. inval. (lacking Latin diagnosis, ICN, Art. 39.1, <xref ref-type="bibr" rid="B15">McNeill et al. 2012</xref>).</p></tp:treatment-sec><tp:treatment-sec sec-type="Description"><title>Description.</title><p>Shrubs to trees, 3–12 m. Trunk 3–8 cm dbh; outer bark of main bole reddish, papery to flakey and peeling. Foliage and reproductive parts glabrous except where noted. Branchlets terete to laterally compressed, reddish when fresh but drying brownish or grayish, glabrous but prominently glandular, the epidermis smooth but soon peeling (dried specimens) and often thin and narrow grayish strips or even threads. Leaves opposite, medium green (fresh), slightly to strongly discolorous, venation brochidodromous, thinly coriaceous (easily cracking when dried), surfaces matte. Axillary colleters lacking. Petioles 2.8–6 mm, slightly sulcate distally. Leaf blades (5.5–)9–16 × 2.5–6.0 cm, elliptic to occasionally obovate, base cuneate, apex acute to mostly acuminate or caudate, margins flat; adaxial surface glabrous, densely punctate (glands small and best seen with magnification); abaxial surface similar, lateral veins indistinct to prominent; intramarginal vein 1–3.5 mm from margin at midpoint of blade. Inflorescence terminal, axillary, or ramiflorous, of soliltary monads or in fascicles of 2–3 flowers. Pedicels 9–29 mm long × 0.8–1.2 mm thick, stiff, moderately glandular, ascending to erect, green. Bracteoles narrowly ovate to broadly rounded, 0.5–1.3 × 1.0–1.2 mm, stiff but thin, glabrous to minutely and sparsely sericeous on margin, often persistent in fruit. Hypanthium 4–5 mm long, cupuliform, densely glandular (some glands larger proximally). Calyx lobes 4, 6–9 × up to 11 mm, broadly elliptic to rounded, cream-colored (fresh), reflexed in flower, persistent and often crowning the fruit. Petals 4, 11–14 × up to 12 mm, widely elliptic to widely obovate (narrowly greatly at base), sparsely and minute ciliate marginally, densely glandular (glands of variable size but typically large proximally). Stamens 250–300, multiseriate, exserted; staminal disk short-hairy (trichomes slightly ferrugineous); filaments 8–15 mm, white; anthers globose, 0.3–0.5 mm, brownish, bearing a single large apical gland. Ovary apex glabrous but somewhat glandular. Style 8–10 mm; stigma narrow (scarcely if at all swollen). Berries 2.5–4.0 × 3.0–4.0 cm, subglobose to globose, purplish or violet (drying nearly black). Locules 2; placentation axile. Seeds up to 20 mm long and wide (available material possibly not fully mature), up to 6 per fruit, evidently often somewhat flattened, cotyledons and hypocotyl barely if at all differentiated.</p><fig id="F10" position="float" orientation="portrait"><label>Figure 10.</label><caption><p>Holotype specimen of <italic><tp:taxon-name><tp:taxon-name-part taxon-name-part-type="genus">Eugenia</tp:taxon-name-part> <tp:taxon-name-part taxon-name-part-type="species">gandhii</tp:taxon-name-part></tp:taxon-name></italic> (MO).</p></caption><graphic xmlns:xlink="http://www.w3.org/1999/xlink" xlink:href="phytokeys-049-059-g010.jpg" position="float" orientation="portrait" xlink:type="simple" id="oo_42881.jpg"/></fig></tp:treatment-sec><tp:treatment-sec sec-type="Etymology"><title>Etymology.</title><p>The species honors Dr. Kanchi N. Gandhi (b. 1948) of Harvard University Herbaria, North American editor of the <italic>International Plants Names Index</italic>, and an expert of botanical nomenclature who has assisted colleagues with the proper usage of botanical Latin and interpretation of the Code over many years.</p></tp:treatment-sec><tp:treatment-sec sec-type="Vernacular names"><title>Vernacular names.</title><p>Gavoala (Ravelonarivo 103); gavoalabe.</p><p>The name “guaavaala” appears on one specimen, but native speakers inform us that it is a nonsensical name based on a combination of the common English name <italic>guava</italic> (for members of <italic><tp:taxon-name><tp:taxon-name-part taxon-name-part-type="genus">Psidium</tp:taxon-name-part></tp:taxon-name></italic>, a Neotropical genus) and <italic>ala</italic>, meaning locally “of the forest”.</p></tp:treatment-sec><tp:treatment-sec sec-type="Phenology"><title>Phenology.</title><p>Flowering January through June; fruiting March through November.</p></tp:treatment-sec><tp:treatment-sec sec-type="Distribution"><title>Distribution.</title><p>Endemic to northeast Madagascar, recorded from the Island of Nosy Mangabe, the Masoala Peninsula, and in and around the Anjaniharibe Reserve (Figure <xref ref-type="fig" rid="F11">11</xref>).</p><fig id="F11" position="float" orientation="portrait"><label>Figure 11.</label><caption><p>Distribution of new <italic><tp:taxon-name><tp:taxon-name-part taxon-name-part-type="genus">Eugenia</tp:taxon-name-part></tp:taxon-name></italic> species in Madagascar with selected Protected Areas (hatched): <italic><tp:taxon-name><tp:taxon-name-part taxon-name-part-type="genus">Eugenia</tp:taxon-name-part> <tp:taxon-name-part taxon-name-part-type="species">gandhii</tp:taxon-name-part></tp:taxon-name></italic> (stars), <italic><tp:taxon-name><tp:taxon-name-part taxon-name-part-type="genus">Eugenia</tp:taxon-name-part> <tp:taxon-name-part taxon-name-part-type="species">hazonjia</tp:taxon-name-part></tp:taxon-name></italic> (crosses), <italic><tp:taxon-name><tp:taxon-name-part taxon-name-part-type="genus">Eugenia</tp:taxon-name-part> <tp:taxon-name-part taxon-name-part-type="species">iantarensis</tp:taxon-name-part></tp:taxon-name></italic> (circles), and <italic><tp:taxon-name><tp:taxon-name-part taxon-name-part-type="genus">Eugenia</tp:taxon-name-part> <tp:taxon-name-part taxon-name-part-type="species">obovatifolia</tp:taxon-name-part></tp:taxon-name></italic> (squares).</p></caption><graphic xmlns:xlink="http://www.w3.org/1999/xlink" xlink:href="phytokeys-049-059-g011.jpg" position="float" orientation="portrait" xlink:type="simple" id="oo_42882.jpg"/></fig></tp:treatment-sec><tp:treatment-sec sec-type="Habitat and ecology"><title>Habitat and ecology.</title><p>Humid and typically dense forests; 0–1424 meters.</p></tp:treatment-sec><tp:treatment-sec sec-type="Conservation status"><title>Conservation status.</title><p>With an “Extent Of Occurrence” (EOO) of 9,504 km<sup>2</sup>, an “Area Of Occupancy” (AOO) of 45 km<sup>2</sup> and five subpopulations, three of which are situated within the protected area network (Anjanaharibe-Sud, Marojejy and Nosy Mangabe), <italic><tp:taxon-name><tp:taxon-name-part taxon-name-part-type="genus">Eugenia</tp:taxon-name-part> <tp:taxon-name-part taxon-name-part-type="species">gandhii</tp:taxon-name-part></tp:taxon-name></italic> is assigned a preliminary status of “Least Concern” [LC] following the IUCN Red List Categories and Criteria (<xref ref-type="bibr" rid="B13">IUCN 2012</xref>).</p></tp:treatment-sec><tp:treatment-sec sec-type="Comments"><title>Comments.</title><p>Perrier de la Bâthie’s <tp:taxon-name><tp:taxon-name-part taxon-name-part-type="genus">Eugenia</tp:taxon-name-part> <tp:taxon-name-part taxon-name-part-type="species">arthroopoda</tp:taxon-name-part> <tp:taxon-name-part taxon-name-part-type="authority">H. Perrier</tp:taxon-name-part> <tp:taxon-name-part taxon-name-part-type="infraspecific-rank">var.</tp:taxon-name-part> <tp:taxon-name-part taxon-name-part-type="variety">ambalavensis</tp:taxon-name-part></tp:taxon-name> H. Perrier was based on a single collection from the lowlands just to the south of Marojejy Reserve, but we have little doubt that it is conspecific with the material we include in <italic><tp:taxon-name><tp:taxon-name-part taxon-name-part-type="genus">Eugenia</tp:taxon-name-part> <tp:taxon-name-part taxon-name-part-type="species">gandhii</tp:taxon-name-part></tp:taxon-name></italic>, which ranges from the nearby Anjaniharibe Reserve to the southwest of Marojejy to the Masoala peninsula and Nosy Mangabe farther south.</p><p>The thinly coriaceous leaf blades of <italic><tp:taxon-name><tp:taxon-name-part taxon-name-part-type="genus">Eugenia</tp:taxon-name-part> <tp:taxon-name-part taxon-name-part-type="species">gandhii</tp:taxon-name-part></tp:taxon-name></italic> are suggestive of <italic><tp:taxon-name><tp:taxon-name-part taxon-name-part-type="genus">Eugenia</tp:taxon-name-part> <tp:taxon-name-part taxon-name-part-type="species">vatomandrensis</tp:taxon-name-part></tp:taxon-name></italic> H. Perrier, which thus far is known as a coastal species from near Vatomandry north towards Soanierana (<xref ref-type="bibr" rid="B17">Perrier 1953a</xref>). However, the leaves of <italic><tp:taxon-name><tp:taxon-name-part taxon-name-part-type="genus">Eugenia</tp:taxon-name-part> <tp:taxon-name-part taxon-name-part-type="species">vatomandrensis</tp:taxon-name-part></tp:taxon-name></italic> are rounded to subcordate and nearly sessisle, which contrast with the distinctly petiolate, cuneate leaf blades of <italic><tp:taxon-name><tp:taxon-name-part taxon-name-part-type="genus">Eugenia</tp:taxon-name-part> <tp:taxon-name-part taxon-name-part-type="species">gandhii</tp:taxon-name-part></tp:taxon-name></italic>.</p></tp:treatment-sec><tp:treatment-sec sec-type="Specimens examined"><title>Specimens examined.</title><p>MADAGASCAR. Prov. Antsiranana: Vallee de la Lokoho (Nord-est), près d’Amalavanonio, 9-10 January 1949, H. Humbert + G. Cours 22804 (P [P00118089, P00118090]!); Réserve Spéciale d’Anjanaharibe-Sud, aux environs du sommet, 1161–1424m, <named-content xmlns:xlink="http://www.w3.org/1999/xlink" content-type="dwc:verbatimCoordinates" xlink:type="simple">14°46'15"S, 49°28'00"E</named-content>, 21 Mar.–7 Apr. 1994, D. Ravelonarivo 103 et al. (KSP [KSP000010, KSP000011], MO-6135429, P [P04884879]); Réserve Spéciale Anjanaharibe-Sud, Ambodisatrana, aux environs des sommets, <named-content xmlns:xlink="http://www.w3.org/1999/xlink" content-type="dwc:verbatimCoordinates" xlink:type="simple">14°32'45"S, 49°35'15"E</named-content>, 809–1364 m, 25 May–3 Jun. 1994, D. Ravelonarivo et al. 174 (KSP [KSP000013]); Réserve Spéciale d’Anjanaharibe-Sud, village d’Andranotsarabe, suivant la route Nationale d’Andapa-Bealanana de la piste vers à l’W, Ambatomainty, Camp No. 2, <named-content xmlns:xlink="http://www.w3.org/1999/xlink" content-type="dwc:verbatimCoordinates" xlink:type="simple">14°44'42"S, 49°27'42"E</named-content>, 1185–1335 m, 3 Nov. 1994, D. Ravelonarivo 516 + P. Rabesonina (KSP [KSP000012], P[P04885352]); Réserve Spéciale Anjanaharibe-Sud, suivant la piste pour Ambalaheva, haute rivière d’Andramonta, <named-content xmlns:xlink="http://www.w3.org/1999/xlink" content-type="dwc:verbatimCoordinates" xlink:type="simple">14°36'40"S, 49°24'12"E</named-content>, 628–1879 m, 22 Feb. 1996, D. Ravelonarivo et al. 929 (KSP [KSP000015, KSP000014], MO-6135429, P [P05208458]). Toamasina: Maroantsera Tampolo, Péninsule Masoala, env. 1 km NW du camp (site du posé du radeau), <named-content xmlns:xlink="http://www.w3.org/1999/xlink" content-type="dwc:verbatimCoordinates" xlink:type="simple">15°42'77"S, 48°58'25"E</named-content>, 100–200 m, 1 Nov. 2001, O. Poncy 1548 + S. Rapanarivo (K, P [P00373064], TEF); Nosy Mangabe, 5 km from Maroantsetra in the Bay of Antongil, <named-content xmlns:xlink="http://www.w3.org/1999/xlink" content-type="dwc:verbatimCoordinates" xlink:type="simple">15°30'S, 49°46'E</named-content>: all sterile specimens collected by G.E. Schatz + A. Gentry from 13–23 April 1988: 2010 (MO-3599534), 2020 (MO-3599524), 2100 (MO-3598203), 2137 (MO-3598167; P [P05156045]), 2197 (MO-3596402), 2210 (MO-3596403), 2261 (MO-3597989), 2294 (MO-3597957), 2296 (MO-3597954).</p></tp:treatment-sec><ref-list><ref id="B15"><mixed-citation xmlns:xlink="http://www.w3.org/1999/xlink" xlink:type="simple"><person-group><name name-style="western"><surname>McNeill</surname><given-names>J</given-names></name><name name-style="western"><surname>Barrie</surname><given-names>FR</given-names></name><name name-style="western"><surname>Buck</surname><given-names>WR</given-names></name><name name-style="western"><surname>Demoulin</surname><given-names>V</given-names></name><name name-style="western"><surname>Greuter</surname><given-names>W</given-names></name><name name-style="western"><surname>Hawksworth</surname><given-names>DL</given-names></name><name name-style="western"><surname>Herendeen</surname><given-names>PS</given-names></name><name name-style="western"><surname>Knapp</surname><given-names>S</given-names></name><name name-style="western"><surname>Marhold</surname><given-names>K</given-names></name><name name-style="western"><surname>Prado</surname><given-names>J</given-names></name><name name-style="western"><surname>Prud’homme Van Reine</surname><given-names>WF</given-names></name><name name-style="western"><surname>Smith</surname><given-names>GF</given-names></name><name name-style="western"><surname>Wiersema</surname><given-names>JH</given-names></name><name name-style="western"><surname>Turland</surname><given-names>NJ</given-names></name></person-group> (<role>Eds</role>) (<year>2012</year>) <source>International Code of Nomenclature for algae, fungi, and plants (Melbourne Code)</source>. <publisher-name>Koeltz Scientific Books</publisher-name>, <publisher-loc>Königstein, Germany</publisher-loc>. (<chapter-title>Regnum Veg. 154</chapter-title>, <size units="page">xxx + 208 pp</size>). <ext-link ext-link-type="uri" xlink:href="http://www.iapt-taxon.org/nomen/main.php" xlink:type="simple">http://www.iapt-taxon.org/nomen/main.php</ext-link></mixed-citation></ref><ref id="B13"><mixed-citation xmlns:xlink="http://www.w3.org/1999/xlink" xlink:type="simple"><institution xlink:type="simple">IUCN</institution> (<year>2012</year>) <source>IUCN Red List Categories and Criteria: version 3.1</source>. <edition>2nd edition</edition>. <publisher-name>IUCN Species Survival Commission</publisher-name>, <publisher-loc>Gland &amp; Cambridge</publisher-loc>.</mixed-citation></ref><ref id="B17"><mixed-citation xmlns:xlink="http://www.w3.org/1999/xlink" xlink:type="simple"><person-group><name name-style="western"><surname>Perrier de la Bâthie</surname><given-names>H</given-names></name></person-group> (<year>1953a</year>) <article-title>Les Myrtaceés de Madagascar et des Comores, révision, diagnoses et biologie.</article-title><source>Mémoires de l’ Institut Scientifiique de Madagascar</source>, <series>ser. B</series>, <volume>4</volume>(<issue>2</issue>): <fpage>161</fpage>–<lpage>202</lpage>.</mixed-citation></ref></ref-list></tp:taxon-treatment>
