# Supplementary material for: Studies of Malagasy Eugenia – IV: Seventeen new endemic species, a new combination, and three lectotypifications; with comments on distribution, ecological and evolutionary patterns
Source: PhytoKeys. 2015 Apr 28;(49):59–121. doi: 10.3897/phytokeys.49.9003 (PMC4432233; doi:10.3897/phytokeys.49.9003)
Supplement: XML Treatment for Eugenia hazonjia [file phytokeys.49.9003-treatment8.xml]

<!DOCTYPE tp:taxon-treatment
  PUBLIC "-//TaxonX//DTD Taxonomic Treatment Publishing DTD v0 20100105//EN" "tax-treatment-NSO.dtd">
<tp:taxon-treatment xmlns:tp="http://www.plazi.org/taxpub"><tp:treatment-meta><kwd-group><label>Taxon classification</label><kwd><named-content content-type="kingdom">Plantae</named-content></kwd><kwd><named-content content-type="order">Myrtales</named-content></kwd><kwd><named-content content-type="family">Myrtaceae</named-content></kwd></kwd-group><mixed-citation publication-type="journal"><person-group><name><surname>Snow</surname><given-names>Neil</given-names></name><name><surname>Callmander</surname><given-names>Martin</given-names></name><name><surname>Phillipson</surname><given-names>Peter B.</given-names></name></person-group><article-title>Studies of Malagasy <italic><tp:taxon-name><tp:taxon-name-part taxon-name-part-type="genus">Eugenia</tp:taxon-name-part></tp:taxon-name></italic> – IV: Seventeen new endemic species, a new combination, and three lectotypifications; with comments on distribution, ecological and evolutionary patterns</article-title><source>PhytoKeys</source><day>28</day><month>4</month><year>2015</year><volume>2015</volume><issue>49</issue><fpage>59</fpage><lpage>121</lpage><pub-id pub-id-type="doi">10.3897/phytokeys.49.9003</pub-id></mixed-citation></tp:treatment-meta><tp:nomenclature><tp:taxon-name>
                        <tp:taxon-name-part taxon-name-part-type="genus">Eugenia</tp:taxon-name-part>
                        <tp:taxon-name-part taxon-name-part-type="species">hazonjia</tp:taxon-name-part>
                        <object-id xmlns:xlink="http://www.w3.org/1999/xlink" content-type="ipni" xlink:type="simple">urn:lsid:ipni.org:names:77146893-1</object-id>
                    </tp:taxon-name><tp:taxon-authority>N. Snow</tp:taxon-authority><tp:taxon-status xmlns:xlink="http://www.w3.org/1999/xlink" xlink:type="simple">sp. nov.</tp:taxon-status><xref ref-type="fig" rid="F12">holotype (Figure 12): http://www.tropicos.org/Image/100314908</xref><!--PageBreak--><!--PageBreak--><!--PageBreak--><!--PageBreak--></tp:nomenclature><tp:treatment-sec sec-type="latin"><p><italic>Haec species a congeneris madagascariensibus ramificationis ordinatione V-formi, lamina foliari elliptica vel late elliptica basi cuneata apice rotundata usque late acuta, costa adaxialiter plana atque bracteolis cupulatis base latis distinguitur.</italic></p></tp:treatment-sec><tp:treatment-sec sec-type="Type"><title>Type.</title><p>MADAGASCAR. Prov. Antsiranana: Fiv. Vohemar. Fir: Nosibe. Fkt: Anjiabe, <named-content xmlns:xlink="http://www.w3.org/1999/xlink" content-type="dwc:verbatimCoordinates" xlink:type="simple">13°04'42"S, 49°54'13"E</named-content>, 25 m, 2 Nov. 2002, J. Rabenantoandro 1089 + R. Rabevohitra, G. McPherson, H. Ranarivelo, C. Claude &amp; M. Sola (holotype: MO-6038336!, isotype: P [P05208261]!).</p></tp:treatment-sec><tp:treatment-sec sec-type="Description"><title>Description.</title><p>Shrubs or small trees 2–5 m; dbh 5 cm; bark of main bole unknown. Herbage glabrous except as noted. Branchlets strongly laterally compressed on emergence but becoming terete, drying light brown to light gray, sometimes slightly striate, oil glands sparse. Leaves mostly evenly distributed, coriaceous, venation brochidodromous, discolorous, surfaces matte and sometimes slightly undulate. Axillary colleters absent. Petioles 1–3 mm, flattened adaxially, sometimes slightly sulcate basally. Leaf blades (2.0–)2.5–4.0 × (1.0–)1.5–3.3 cm, elliptic to broadly elliptic, base cuneate, apex rounded or obtuse to (occasionally) broadly acute, margins usually slightly rev<!--PageBreak--><!--PageBreak-->olute; adaxial surface oil glands common to dense but faint, midvein flush; abaxial surface midvein flush except proximally, oil glands common to dense (sometimes faint), secondary veins indistinct, intramarginal vein 1–2 mm from edge at midpoint of blade. Inflorescence of terminal or axillary monads, these solitary, paired, or (especially at apex) fasciculate. Pedicels 8–18 mm, ascending, stiff. Bracteoles 2, 1.0–1.5 mm, broadly ovate and cuplike (sometimes keeled), rigid, minutely and sparsely ciliate proximally (use magnification). Hypanthium 2.5–3.0 mm, cupuliform, oil glands dense. Calyx lobes 4, 3–5 mm, broadly rounded, apex obtuse, sparsely short ciliate, prominently glandular, greenish. Petals 4, 8–11 × 6–7 mm, obovate to broadly obovate, glabrous, pink. Stamens &gt;150, multiseriate, staminal disk densely short-hairy; filaments 5–9 mm; anthers 0.6–0.9 mm, ellipsoid, basifixed, connectives with a single (but faint) apical gland. Styles up to 8 mm; stigma narrow and scarcely if at all capitate. Fruits unknown.</p><fig id="F12" position="float" orientation="portrait"><label>Figure 12.</label><caption><p>Holotype specimen of <italic><tp:taxon-name><tp:taxon-name-part taxon-name-part-type="genus">Eugenia</tp:taxon-name-part> <tp:taxon-name-part taxon-name-part-type="species">hazonjia</tp:taxon-name-part></tp:taxon-name></italic> (MO).</p></caption><graphic xmlns:xlink="http://www.w3.org/1999/xlink" xlink:href="phytokeys-049-059-g012.jpg" position="float" orientation="portrait" xlink:type="simple" id="oo_42883.jpg"/></fig></tp:treatment-sec><tp:treatment-sec sec-type="Etymology"><title>Etymology.</title><p>Named after the local vernacular name <italic>hazonjia</italic>, which is recorded on two specimen labels.</p></tp:treatment-sec><tp:treatment-sec sec-type="Phenology"><title>Phenology.</title><p>Flowering September through December; fruiting unknown.</p></tp:treatment-sec><tp:treatment-sec sec-type="Distribution"><title>Distribution.</title><p>Known from Antsiranana Province in north-eastern Madagascar approximately 30 km northwest of Vohemar and in the Daraina region (Fig. <xref ref-type="fig" rid="F11">11</xref>).</p></tp:treatment-sec><tp:treatment-sec sec-type="Habitat and ecology"><title>Habitat and ecology.</title><p>From littoral forest on sand and dry deciduous forest; 15–1015 m.</p></tp:treatment-sec><tp:treatment-sec sec-type="Conservation status"><title>Conservation status.</title><p>With an EOO of 39 km<sup>2</sup>, an AOO of 27 km<sup>2</sup> and two subpopulations, one of which is located within in the temporarily protected Loky-Manambato area, <italic><tp:taxon-name><tp:taxon-name-part taxon-name-part-type="genus">Eugenia</tp:taxon-name-part> <tp:taxon-name-part taxon-name-part-type="species">hazonjia</tp:taxon-name-part></tp:taxon-name></italic> is assigned a preliminary risk of extinction of “Endangered” [EN B1ab(iii)+2ab(iii)] following the IUCN Red List Categories and Criteria (<xref ref-type="bibr" rid="B13">IUCN 2012</xref>). The new species appears to be hightly restricted in its distribution, and the lowland evergreen tropical and littoral forests where it grows is under threat. Its definitive protection likely would allow downlisting to “Vulnerable”.</p></tp:treatment-sec><tp:treatment-sec sec-type="Comments"><title>Comments.</title><p><italic><tp:taxon-name><tp:taxon-name-part taxon-name-part-type="genus">Eugenia</tp:taxon-name-part> <tp:taxon-name-part taxon-name-part-type="species">hazonjia</tp:taxon-name-part></tp:taxon-name></italic> somewhat resembles <italic><tp:taxon-name><tp:taxon-name-part taxon-name-part-type="genus">Eugenia</tp:taxon-name-part> <tp:taxon-name-part taxon-name-part-type="species">urschiana</tp:taxon-name-part></tp:taxon-name></italic> H. Perrier, but the latter has longer petioles and shorter pedicels. It resembles even more closely a specimen (Rabevohitra 5044 et al.) form the eastern side of Ile Sainte Marie approximately 420 km south, but which has a moderately dense indumentum on the hypanthium and pedicels of dibrachiate, ferrugineous trichomes, and a staminal disk with significantly longer and more erect trichomes.</p></tp:treatment-sec><tp:treatment-sec sec-type="Specimens examined"><title>Specimens examined.</title><p>MADAGASCAR. Prov. Antsiranana: Vohemar, Nosibe, Fkt: Anjiabe, Anaborano, Fôret littorale d’Analabe, Mosorolava, <named-content xmlns:xlink="http://www.w3.org/1999/xlink" content-type="dwc:verbatimCoordinates" xlink:type="simple">13°05'41"S, 49°54'21"E</named-content>, 24 Sept. 2004, H. Manjakahery 17 (MO-6308382); Vohemar, Nosy-Be, Anjiabe, forêt de Lac Sahaka, Anaborano, <named-content xmlns:xlink="http://www.w3.org/1999/xlink" content-type="dwc:verbatimCoordinates" xlink:type="simple">13°04'49"S, 49°54'14"E</named-content>, 9 Dec. 2007, R. Randrianaivo 1505 + S. Randrianasolo, R. Rakotondrajaona, V. Beninjara, C. Claude, Cyprien &amp; M. Sola (G, MO-6250496); Loky Manambato, Daraina, forêt d’Antsahabe, <named-content xmlns:xlink="http://www.w3.org/1999/xlink" content-type="dwc:verbatimCoordinates" xlink:type="simple">13°12'59”S, 49°32'47”E</named-content>, 1015 m, 1 Dec. 2004, Gautier 4799 (G, P [P05094974]); <italic>ibid. loc.</italic>, 900 m, 6. Dec. 2004, L. Gautier 4842 + L. Nusbaumer (G [G00019226], P [P04827946], TEF n.v.).</p><!--PageBreak--></tp:treatment-sec><tp:treatment-sec><!--Section generated to contain objects referenced in tp:taxon-treatment.--><fig id="F11" position="float" orientation="portrait"><label>Figure 11.</label><caption><p>Distribution of new <italic><tp:taxon-name><tp:taxon-name-part taxon-name-part-type="genus">Eugenia</tp:taxon-name-part></tp:taxon-name></italic> species in Madagascar with selected Protected Areas (hatched): <italic><tp:taxon-name><tp:taxon-name-part taxon-name-part-type="genus">Eugenia</tp:taxon-name-part> <tp:taxon-name-part taxon-name-part-type="species">gandhii</tp:taxon-name-part></tp:taxon-name></italic> (stars), <italic><tp:taxon-name><tp:taxon-name-part taxon-name-part-type="genus">Eugenia</tp:taxon-name-part> <tp:taxon-name-part taxon-name-part-type="species">hazonjia</tp:taxon-name-part></tp:taxon-name></italic> (crosses), <italic><tp:taxon-name><tp:taxon-name-part taxon-name-part-type="genus">Eugenia</tp:taxon-name-part> <tp:taxon-name-part taxon-name-part-type="species">iantarensis</tp:taxon-name-part></tp:taxon-name></italic> (circles), and <italic><tp:taxon-name><tp:taxon-name-part taxon-name-part-type="genus">Eugenia</tp:taxon-name-part> <tp:taxon-name-part taxon-name-part-type="species">obovatifolia</tp:taxon-name-part></tp:taxon-name></italic> (squares).</p></caption><graphic xmlns:xlink="http://www.w3.org/1999/xlink" xlink:href="phytokeys-049-059-g011.jpg" position="float" orientation="portrait" xlink:type="simple" id="oo_42882.jpg"/></fig></tp:treatment-sec><ref-list><ref id="B13"><mixed-citation xmlns:xlink="http://www.w3.org/1999/xlink" xlink:type="simple"><institution xlink:type="simple">IUCN</institution> (<year>2012</year>) <source>IUCN Red List Categories and Criteria: version 3.1</source>. <edition>2nd edition</edition>. <publisher-name>IUCN Species Survival Commission</publisher-name>, <publisher-loc>Gland &amp; Cambridge</publisher-loc>.</mixed-citation></ref></ref-list></tp:taxon-treatment>
