# Supplementary material for: Studies of Malagasy Eugenia – IV: Seventeen new endemic species, a new combination, and three lectotypifications; with comments on distribution, ecological and evolutionary patterns
Source: PhytoKeys. 2015 Apr 28;(49):59–121. doi: 10.3897/phytokeys.49.9003 (PMC4432233; doi:10.3897/phytokeys.49.9003)
Supplement: XML Treatment for Eugenia obovatifolia [file phytokeys.49.9003-treatment12.xml]

<!DOCTYPE tp:taxon-treatment
  PUBLIC "-//TaxonX//DTD Taxonomic Treatment Publishing DTD v0 20100105//EN" "tax-treatment-NSO.dtd">
<tp:taxon-treatment xmlns:tp="http://www.plazi.org/taxpub"><tp:treatment-meta><kwd-group><label>Taxon classification</label><kwd><named-content content-type="kingdom">Plantae</named-content></kwd><kwd><named-content content-type="order">Myrtales</named-content></kwd><kwd><named-content content-type="family">Myrtaceae</named-content></kwd></kwd-group><mixed-citation publication-type="journal"><person-group><name><surname>Snow</surname><given-names>Neil</given-names></name><name><surname>Callmander</surname><given-names>Martin</given-names></name><name><surname>Phillipson</surname><given-names>Peter B.</given-names></name></person-group><article-title>Studies of Malagasy <italic><tp:taxon-name><tp:taxon-name-part taxon-name-part-type="genus">Eugenia</tp:taxon-name-part></tp:taxon-name></italic> – IV: Seventeen new endemic species, a new combination, and three lectotypifications; with comments on distribution, ecological and evolutionary patterns</article-title><source>PhytoKeys</source><day>28</day><month>4</month><year>2015</year><volume>2015</volume><issue>49</issue><fpage>59</fpage><lpage>121</lpage><pub-id pub-id-type="doi">10.3897/phytokeys.49.9003</pub-id></mixed-citation></tp:treatment-meta><tp:nomenclature><tp:taxon-name>
                        <tp:taxon-name-part taxon-name-part-type="genus">Eugenia</tp:taxon-name-part>
                        <tp:taxon-name-part taxon-name-part-type="species">obovatifolia</tp:taxon-name-part>
                        <object-id xmlns:xlink="http://www.w3.org/1999/xlink" content-type="ipni" xlink:type="simple">urn:lsid:ipni.org:names:77146897-1</object-id>
                    </tp:taxon-name><tp:taxon-authority>N. Snow</tp:taxon-authority><tp:taxon-status xmlns:xlink="http://www.w3.org/1999/xlink" xlink:type="simple">sp. nov.</tp:taxon-status><xref ref-type="fig" rid="F16">holotype (Figure 16): http://www.tropicos.org/Image/100314904</xref></tp:nomenclature><tp:treatment-sec sec-type="latin"><p><italic>Haec species a congeneris madagascariensibus foliis anguste obovatis atque inflorescentiis glabris saepe ramifloris distinguitur.</italic></p></tp:treatment-sec><tp:treatment-sec sec-type="Type"><title>Type.</title><p>MADAGASCAR. Prov. Toliara: Fokontany: Sainte Luce, <named-content xmlns:xlink="http://www.w3.org/1999/xlink" content-type="dwc:verbatimCoordinates" xlink:type="simple">24°46'15"S, 47°10'15"E</named-content>, 5 m, 5 Nov. 2003, J. Rabenantoandro 1592 + A. Monja (holotype: MO-6038332!; isotypes: P [P04885376]!, TAN).</p></tp:treatment-sec><tp:treatment-sec sec-type="Description"><title>Description.</title><p>Trees 5–14 m; dbh 14–28 cm; bark of main bole unknown. Indumentum (where indicated) of short, ferrugineous, dibrachiate hairs that become increasingly white or grayish. Branchlets rounded laterally compressed, densely short-hairy becoming glabrescent; light brown to light gray (dried). Leaves concentrated near branch tips, coriaceous, surfaces matte. Axillary colleters absent. Petioles 4–8 mm, terete, pubescent when emerging. Leaf blades (3.0–)4.5–6.5 × 1.5–2.5 cm, narrowly obovate (or infrequently ovate); base narrowly cunate; apex obtuse or somewhat acute; margins flat but drying somewhat revolute; adaxial surface glabrous or moderately hairy (especially proximally), oil glands dense (but small; use magnification) on emergence but becoming less visible, midvein slightly sulcate to flush; abaxial surface moderately hairy, oil glands dense but faint; secondary veins 8–15, alternating along midvein, faint; intramarginal vein not visibile. Inflorescences ramiflorous, less than 1.5 cm long, solitary or more commonly fasciculate, of monads, triads, or short botryoids. Pedicels 1–5 mm, stiff, ascending, sparsely hairy to glabrous. Bracteoles 2, ovate, 0.5-1.0 × &lt; 0.5 mm, rigid, sparsely hairy on margins. Hypanthium 2–3 mm, cuplate to obconic, glabrous to densely ferrugineous-hairy, densely glandular (glands relatively large). Calyx lobes 4, 1.5–2 mm, two each relatively large and small, broadly rounded (much broader than long), apex obtuse, sparsely minutely hairy marginally near apex, <!--PageBreak--><!--PageBreak-->otherwise glabrous, greenish to cream colored. Petals 5–8 × 5–6 mm, elliptic to ovate, glabrous, whitish to pink or violet, oil glands sparse but easily visible. Stamens ca. 30–50, multiseriate; staminal disk short-hairy, ca. 1.5 mm diameter; filaments 3–5 mm, white; anthers ca. 0.5 mm, globular, basifixed, eglandular, light yellow. Styles 5–7 mm, glabrous; stigma narrow. Berries not seen, but labels indicate pale green (probably immature).</p><fig id="F16" position="float" orientation="portrait"><label>Figure 16.</label><caption><p>Holotype specimen of <italic><tp:taxon-name><tp:taxon-name-part taxon-name-part-type="genus">Eugenia</tp:taxon-name-part> <tp:taxon-name-part taxon-name-part-type="species">obovatifolia</tp:taxon-name-part></tp:taxon-name></italic> (MO).</p></caption><graphic xmlns:xlink="http://www.w3.org/1999/xlink" xlink:href="phytokeys-049-059-g016.jpg" position="float" orientation="portrait" xlink:type="simple" id="oo_42887.jpg"/></fig></tp:treatment-sec><tp:treatment-sec sec-type="Etymology"><title>Etymology.</title><p>In reference to the shape of the leaf blades.</p></tp:treatment-sec><tp:treatment-sec sec-type="Vernacular name"><title>Vernacular name.</title><p>Ropsay (Rabenantoandro 366).</p></tp:treatment-sec><tp:treatment-sec sec-type="Phenology"><title>Phenology.</title><p>Flowering September, November, and January; fruiting August through December.</p></tp:treatment-sec><tp:treatment-sec sec-type="Distribution"><title>Distribution.</title><p>East-central Madagascar in Toamasina Province and south-eastern in Toliara Province from Mandena to Sainte Luce (Fig. <xref ref-type="fig" rid="F11">11</xref>).</p></tp:treatment-sec><tp:treatment-sec sec-type="Habitat and ecology"><title>Habitat and ecology.</title><p>Littoral forest over sand; elevation ca. 5–53 m.</p></tp:treatment-sec><tp:treatment-sec sec-type="Conservation status"><title>Conservation status.</title><p>With an EOO of 8,333 km<sup>2</sup>, an AOO of 63 km<sup>2</sup> and four subpopulations, none of which are situated within the protected network, <italic><tp:taxon-name><tp:taxon-name-part taxon-name-part-type="genus">Eugenia</tp:taxon-name-part> <tp:taxon-name-part taxon-name-part-type="species">obovatifolia</tp:taxon-name-part></tp:taxon-name></italic> is assigned a preliminary risk of extinction of “Endangered” [EN 2ab(i, iii, iv)] following the IUCN Red List Categories and Criteria (<xref ref-type="bibr" rid="B13">IUCN 2012</xref>). The new species seems to be restricted to the highly threaten littoral forests and none of the known populations are currently protected.</p></tp:treatment-sec><tp:treatment-sec sec-type="Comments"><title>Comments.</title><p><italic><tp:taxon-name><tp:taxon-name-part taxon-name-part-type="genus">Eugenia</tp:taxon-name-part> <tp:taxon-name-part taxon-name-part-type="species">obovatifolia</tp:taxon-name-part></tp:taxon-name></italic> has a general resemblance to <italic><tp:taxon-name><tp:taxon-name-part taxon-name-part-type="genus">Eugenia</tp:taxon-name-part> <tp:taxon-name-part taxon-name-part-type="species">arenicola</tp:taxon-name-part></tp:taxon-name></italic> H. Perrier, <italic><tp:taxon-name><tp:taxon-name-part taxon-name-part-type="genus">Eugenia</tp:taxon-name-part> <tp:taxon-name-part taxon-name-part-type="species">hazompasika</tp:taxon-name-part></tp:taxon-name></italic> H. Perrier, and <italic><tp:taxon-name><tp:taxon-name-part taxon-name-part-type="genus">Eugenia</tp:taxon-name-part> <tp:taxon-name-part taxon-name-part-type="species">cloiselii</tp:taxon-name-part></tp:taxon-name></italic> H. Perrier given its ramiflorous, more or less fasciculate inflorescences. The four species also grow in relative proximity in southeastern and eastern Madagascar, often in sandy littoral forests, and may form a species complex that ranges approximately 1300 km between Taolognaro and Sainte Luce along the coast and somewhat inland to Vatomandry.</p><p><italic><tp:taxon-name><tp:taxon-name-part taxon-name-part-type="genus">Eugenia</tp:taxon-name-part> <tp:taxon-name-part taxon-name-part-type="species">obovatifolia</tp:taxon-name-part></tp:taxon-name></italic> differs from <italic><tp:taxon-name><tp:taxon-name-part taxon-name-part-type="genus">Eugenia</tp:taxon-name-part> <tp:taxon-name-part taxon-name-part-type="species">arenicola</tp:taxon-name-part></tp:taxon-name></italic> by its more or less glabrous leaves, whereas those of the latter are densely ferrugineous-hairy upon emergence and retain much of the indumentum on the abaxial surface. <italic><tp:taxon-name><tp:taxon-name-part taxon-name-part-type="genus">Eugenia</tp:taxon-name-part> <tp:taxon-name-part taxon-name-part-type="species">obovatifolia</tp:taxon-name-part></tp:taxon-name></italic> differs each from <italic><tp:taxon-name><tp:taxon-name-part taxon-name-part-type="genus">Eugenia</tp:taxon-name-part> <tp:taxon-name-part taxon-name-part-type="species">cloiselii</tp:taxon-name-part></tp:taxon-name></italic> and <italic><tp:taxon-name><tp:taxon-name-part taxon-name-part-type="genus">Eugenia</tp:taxon-name-part> <tp:taxon-name-part taxon-name-part-type="species">hazompasika</tp:taxon-name-part></tp:taxon-name></italic> by virtue of the glabrous (or nearly so) inflorescences, which contrast with the hairy inflorescences of the latter two.</p><p>Several indetermined specimens cannot be confidently placed yet given variation in leaf morphology and indumentum (e.g., Razanatsima 31 + Ranaivojaona; Ranaivojaona 1177 + Razanatsima; Razanatsima 711 + Céléstin; Rakotovao 3755 et al. [all at MO]). However, including all of these taxa and specimens into one highly heterogenous species likely would equate to the inappropriate lumping of several independently evolving lineages.</p></tp:treatment-sec><tp:treatment-sec sec-type="Specimens examined"><title>Specimens examined.</title><p>MADAGASCAR. Prov. Toamasina: Fokontany: Andravokoditra, 18°34'53"–18°34'20"S, 49°14'42"–49°14'54"E, 7 Jan. 2003, R. Ludovic 228 &amp; F. Rakotoarivony (MO-6038324); Hotel Pangalan on Lake Ampitabe, west of Andranokoditra, <named-content xmlns:xlink="http://www.w3.org/1999/xlink" content-type="dwc:verbatimCoordinates" xlink:type="simple">18°35'S, 49°14'E</named-content>, S.K. Pell 607 + J.D. Mitchell &amp; A. Randrianasolo (MO-5887243); Fokontany: Andranonkoditra Vohibola du côté de l’hôtel Pangalane, <named-content xmlns:xlink="http://www.w3.org/1999/xlink" content-type="dwc:verbatimCoordinates" xlink:type="simple">18°35'32"S, 49°14'02"E</named-content>, 11 Feb. 2003, J. Rabenantoandro 1248 + R. Rabevohitra, P. Lowry, R.Razakamalala &amp; S. Lowry (MO-6038325); Ambinaninony, Andranokoditra, <!--PageBreak-->Akinin’ny nofy, <named-content xmlns:xlink="http://www.w3.org/1999/xlink" content-type="dwc:verbatimCoordinates" xlink:type="simple">18°34'12"S, 49°14'18"E</named-content>, 3 Aug. 2003, R. Razakamalala 664 &amp; D. Rabehevitra (MO-6038323); Ambila-Lemaitso, <named-content xmlns:xlink="http://www.w3.org/1999/xlink" content-type="dwc:verbatimCoordinates" xlink:type="simple">18°49'S, 49°08'E</named-content>, 14 Dec. 1967, Service Forestier 28034 (B, BR, G, K, MO-6321087, NY, WAG). Prov. Toliara: Mandena, Jardin Botanique, M16-QMM, Ampasy, Taolagnaro, <named-content xmlns:xlink="http://www.w3.org/1999/xlink" content-type="dwc:verbatimCoordinates" xlink:type="simple">24°57'05"S, 47°00'11"E</named-content>, 26 Sep. 2000, J. Rabenantoandro 241 + P. Lowry, R. Rabevohitra, L. Randrihasipara, &amp; E. Ramisy (MO-5598572); Saint-Luce (Manafiafy), S9, Mahatalaky, Taolagnaro, <named-content xmlns:xlink="http://www.w3.org/1999/xlink" content-type="dwc:verbatimCoordinates" xlink:type="simple">24°46'30"S, 47°10'20"E</named-content>, 16 Dec. 2000, J. Rabenantoandro 366 + F. Lucien &amp; E. Ramisy (MO-5728973); Manambaro, Petriky, <named-content xmlns:xlink="http://www.w3.org/1999/xlink" content-type="dwc:verbatimCoordinates" xlink:type="simple">25°03'43"S, 46°52'06"E</named-content>, 15 Nov. 2006, Ramison 33 (MO-6427490).</p></tp:treatment-sec><tp:treatment-sec><!--Section generated to contain objects referenced in tp:taxon-treatment.--><fig id="F11" position="float" orientation="portrait"><label>Figure 11.</label><caption><p>Distribution of new <italic><tp:taxon-name><tp:taxon-name-part taxon-name-part-type="genus">Eugenia</tp:taxon-name-part></tp:taxon-name></italic> species in Madagascar with selected Protected Areas (hatched): <italic><tp:taxon-name><tp:taxon-name-part taxon-name-part-type="genus">Eugenia</tp:taxon-name-part> <tp:taxon-name-part taxon-name-part-type="species">gandhii</tp:taxon-name-part></tp:taxon-name></italic> (stars), <italic><tp:taxon-name><tp:taxon-name-part taxon-name-part-type="genus">Eugenia</tp:taxon-name-part> <tp:taxon-name-part taxon-name-part-type="species">hazonjia</tp:taxon-name-part></tp:taxon-name></italic> (crosses), <italic><tp:taxon-name><tp:taxon-name-part taxon-name-part-type="genus">Eugenia</tp:taxon-name-part> <tp:taxon-name-part taxon-name-part-type="species">iantarensis</tp:taxon-name-part></tp:taxon-name></italic> (circles), and <italic><tp:taxon-name><tp:taxon-name-part taxon-name-part-type="genus">Eugenia</tp:taxon-name-part> <tp:taxon-name-part taxon-name-part-type="species">obovatifolia</tp:taxon-name-part></tp:taxon-name></italic> (squares).</p></caption><graphic xmlns:xlink="http://www.w3.org/1999/xlink" xlink:href="phytokeys-049-059-g011.jpg" position="float" orientation="portrait" xlink:type="simple" id="oo_42882.jpg"/></fig></tp:treatment-sec><ref-list><ref id="B13"><mixed-citation xmlns:xlink="http://www.w3.org/1999/xlink" xlink:type="simple"><institution xlink:type="simple">IUCN</institution> (<year>2012</year>) <source>IUCN Red List Categories and Criteria: version 3.1</source>. <edition>2nd edition</edition>. <publisher-name>IUCN Species Survival Commission</publisher-name>, <publisher-loc>Gland &amp; Cambridge</publisher-loc>.</mixed-citation></ref></ref-list></tp:taxon-treatment>
