# Supplementary material for: Studies of Malagasy Eugenia – IV: Seventeen new endemic species, a new combination, and three lectotypifications; with comments on distribution, ecological and evolutionary patterns
Source: PhytoKeys. 2015 Apr 28;(49):59–121. doi: 10.3897/phytokeys.49.9003 (PMC4432233; doi:10.3897/phytokeys.49.9003)
Supplement: XML Treatment for Eugenia ravelonarivoi [file phytokeys.49.9003-treatment14.xml]

<!DOCTYPE tp:taxon-treatment
  PUBLIC "-//TaxonX//DTD Taxonomic Treatment Publishing DTD v0 20100105//EN" "tax-treatment-NSO.dtd">
<tp:taxon-treatment xmlns:tp="http://www.plazi.org/taxpub"><tp:treatment-meta><kwd-group><label>Taxon classification</label><kwd><named-content content-type="kingdom">Plantae</named-content></kwd><kwd><named-content content-type="order">Myrtales</named-content></kwd><kwd><named-content content-type="family">Myrtaceae</named-content></kwd></kwd-group><mixed-citation publication-type="journal"><person-group><name><surname>Snow</surname><given-names>Neil</given-names></name><name><surname>Callmander</surname><given-names>Martin</given-names></name><name><surname>Phillipson</surname><given-names>Peter B.</given-names></name></person-group><article-title>Studies of Malagasy <italic><tp:taxon-name><tp:taxon-name-part taxon-name-part-type="genus">Eugenia</tp:taxon-name-part></tp:taxon-name></italic> – IV: Seventeen new endemic species, a new combination, and three lectotypifications; with comments on distribution, ecological and evolutionary patterns</article-title><source>PhytoKeys</source><day>28</day><month>4</month><year>2015</year><volume>2015</volume><issue>49</issue><fpage>59</fpage><lpage>121</lpage><pub-id pub-id-type="doi">10.3897/phytokeys.49.9003</pub-id></mixed-citation></tp:treatment-meta><tp:nomenclature><tp:taxon-name>
                        <tp:taxon-name-part taxon-name-part-type="genus">Eugenia</tp:taxon-name-part>
                        <tp:taxon-name-part taxon-name-part-type="species">ravelonarivoi</tp:taxon-name-part>
                        <object-id xmlns:xlink="http://www.w3.org/1999/xlink" content-type="ipni" xlink:type="simple">urn:lsid:ipni.org:names:77146899-1</object-id>
                    </tp:taxon-name><tp:taxon-authority>N. Snow &amp; Callm.</tp:taxon-authority><tp:taxon-status xmlns:xlink="http://www.w3.org/1999/xlink" xlink:type="simple">sp. nov.</tp:taxon-status><xref ref-type="fig" rid="F18">holotype (Figure 18): http://www.tropicos.org/Image/100314919</xref></tp:nomenclature><tp:treatment-sec sec-type="latin"><p><italic>Haec species a congeneris madagascariensibus foliis apice abrupte cupidatis caudatisve atque inflorescentiis ramifloris dense fasciculatis distinguitur.</italic></p></tp:treatment-sec><tp:treatment-sec sec-type="Type"><title>Type.</title><p>MADAGASCAR. Prov. Antsiranana: SW d’Andapa, Réserve Spéciale Anjanaharibe-Sud, suivant la piste pour Ambalaheva, haute rivière d’Andramonta, <named-content xmlns:xlink="http://www.w3.org/1999/xlink" content-type="dwc:verbatimCoordinates" xlink:type="simple">14°36'40"S, 49°24'12"E</named-content>, 628–1879 m, 22 Feb. 1996, D. Ravelonarivo et al. 930 (holotype: MO-6135426!; isotypes: KSP [KSP000007, KSP000008]!, P [P04885351]!, TAN).</p></tp:treatment-sec><tp:treatment-sec sec-type="Description"><title>Description.</title><p>Shrubs or trees, 3–12 meters; bark of main bole unknown. Herbage glabrous except as noted. Branchlets laterally comprssed and shallowly 2-grooved on each side when young below petioles, oil glands common but indistinct, epidermis smooth, green drying light brown. Leaves evenly distributed along branchlets, opposite to disjunct opposite, thinly coriaceous to thickly membranous, discolorous, surfaces matte. Axillary colleters absent. Petioles 7–10 mm, narrowly and deeply sulcate (especially distally). Leaf blades (5.5–)7.5–14 × 3.3–4.8 cm, mostly elliptic but some broadly elliptic or narrowly oblong, base cuneate, apex obtuse, or acuminate and often falcate, margins flat but slightly undulate (dried); adaxial surface midvein deeply but narrowly sulcate to nearly the apex, secondary veins numerous but faint, oil glands absent; abaxial surface lakcking oil glands, secondary veins faint, slightly raised, diverging at ca. 80°; intramarginal vein 0.5–1.5 mm from margin at midpoint of blade. Inflorescences of moderately dense fascicles of monads arising from short brachyblasts, these evidently ramiflorous or cauliflorous (uncertain given that all are detached on herbarium sheets); pedicels 9–15 mm, rigid, irregularly glandular. Bracteoles 2, ca. 0.5–0.8 mm, triangular to ovate, often obscure. Hypanthium ca. 2–2.5 mm, cupuliform to discoid (somewhat flattened) in anthesis, prominently glandular. Calyx lobes 4, 2.0–5.0 mm, broadly oblong to oblate or rounded, often dimorphic (2 shorter, 2 longer), apex broadly rounded, petaloid, oil glands sparse (and mostly abaxial). Petals 4 (material scant), up to 5 mm; indicated as pinkish on a paratype. Staminal ring more or less square, ca. 4 mm per side, sparsely short hairy (use magnification) and glandular. Stamens (material scant) numerous; anthers ca. 0.5 mm, ellipsoid. Styles 6–11 mm, thin, sparsely glandular (especially proximally); stigma narrow. Berries 24–35 × 30–50 mm (dried), subglobular, greenish (mature or nearly so); seeds 1–3, 16–22 × 25–30 mm, subglobular; embryo globular, hypocotyl and cotyledons not differentiated; testa thinnish, drying light brown.</p><fig id="F18" position="float" orientation="portrait"><label>Figure 18.</label><caption><p>Holotype specimen of <italic><tp:taxon-name><tp:taxon-name-part taxon-name-part-type="genus">Eugenia</tp:taxon-name-part> <tp:taxon-name-part taxon-name-part-type="species">ravelonarivoi</tp:taxon-name-part></tp:taxon-name></italic> (MO).</p></caption><graphic xmlns:xlink="http://www.w3.org/1999/xlink" xlink:href="phytokeys-049-059-g018.jpg" position="float" orientation="portrait" xlink:type="simple" id="oo_42889.jpg"/></fig></tp:treatment-sec><tp:treatment-sec sec-type="Phenology"><title>Phenology.</title><p>Flowering January through April; fruiting March through November.</p></tp:treatment-sec><tp:treatment-sec sec-type="Distribution"><title>Distribution.</title><p>In the northern mountains of Madagascar in Antsiranana and Mahajanga provinces (Fig. <xref ref-type="fig" rid="F4">4</xref>).</p></tp:treatment-sec><tp:treatment-sec sec-type="Habitat and ecology"><title>Habitat and ecology.</title><p>In mid-elevation, wet eastern forests often over granite or gneiss; elevation approximately 630–1880 m but needing confirmation.</p></tp:treatment-sec><tp:treatment-sec sec-type="Etymology"><title>Etymology.</title><p>It is a pleasure to name this species in honor of Désiré Ravelonarivo (b. 1966), a prolific collector of specimens in Madagascar. Désiré is native to the An<!--PageBreak--><!--PageBreak-->dapa basin, where he collected the type specimen of <italic><tp:taxon-name><tp:taxon-name-part taxon-name-part-type="genus">Eugenia</tp:taxon-name-part> <tp:taxon-name-part taxon-name-part-type="species">andapae</tp:taxon-name-part></tp:taxon-name></italic> and the only known fruiting specimen of this new species (D. Ravelonarivo 489 &amp; R. Babesonina).</p></tp:treatment-sec><tp:treatment-sec sec-type="Vernacular name"><title>Vernacular name.</title><p>Gavoalehely (Ravelonarivo 930); gavoala (Ravelonarivo 103).</p></tp:treatment-sec><tp:treatment-sec sec-type="Conservation status"><title>Conservation status.</title><p>With an EOO of 436 km<sup>2</sup>, an AOO of 36 km<sup>2</sup> and three subpopulations, two of which are situated within the protected area network (Anjanaharibe-Sud), <italic><tp:taxon-name><tp:taxon-name-part taxon-name-part-type="genus">Eugenia</tp:taxon-name-part> <tp:taxon-name-part taxon-name-part-type="species">ravelonarivoi</tp:taxon-name-part></tp:taxon-name></italic> is assigned a preliminary risk of extinction of “Vulnerable” [VU D2] following the IUCN Red List Categories and Criteria (<xref ref-type="bibr" rid="B13">IUCN 2012</xref>).</p></tp:treatment-sec><tp:treatment-sec sec-type="Comments"><title>Comments.</title><p>The label of the type gathering indicates “rougeâtres” (reddish) for petals, but this is doubtful and probably was meant for pinkish, which accords with information on the label of a paratype.</p><p>Among existing species, the leaf morphology of <italic><tp:taxon-name><tp:taxon-name-part taxon-name-part-type="genus">Eugenia</tp:taxon-name-part> <tp:taxon-name-part taxon-name-part-type="species">ravelonarivoi</tp:taxon-name-part></tp:taxon-name></italic> resembles that of <italic><tp:taxon-name><tp:taxon-name-part taxon-name-part-type="genus">Eugenia</tp:taxon-name-part> <tp:taxon-name-part taxon-name-part-type="species">alatroensis</tp:taxon-name-part></tp:taxon-name></italic> H. Perrier and <italic><tp:taxon-name><tp:taxon-name-part taxon-name-part-type="genus">Eugenia</tp:taxon-name-part> <tp:taxon-name-part taxon-name-part-type="species">vatomandrensis</tp:taxon-name-part></tp:taxon-name></italic> H. Perrier, but the bases of their leaves are subsessile to sessile, which contrasts with the distinctly petiolate leaves of <italic><tp:taxon-name><tp:taxon-name-part taxon-name-part-type="genus">Eugenia</tp:taxon-name-part> <tp:taxon-name-part taxon-name-part-type="species">ravelonarivoi</tp:taxon-name-part></tp:taxon-name></italic>. In addition, the often cuspidate-caudate aspect of the leaf apex of new species is much more pronounced than of those two species, whose tips are barely (if at all) cuspidate.</p><p><italic><tp:taxon-name><tp:taxon-name-part taxon-name-part-type="genus">Eugenia</tp:taxon-name-part> <tp:taxon-name-part taxon-name-part-type="species">antongilensis</tp:taxon-name-part></tp:taxon-name></italic> H. Perrier has cuspidate apices on the blade, but it is a much longer leaf with shorter petioles. <italic><tp:taxon-name><tp:taxon-name-part taxon-name-part-type="genus">Eugenia</tp:taxon-name-part> <tp:taxon-name-part taxon-name-part-type="species">musicola</tp:taxon-name-part></tp:taxon-name></italic> H. Perrier also resembles <italic><tp:taxon-name><tp:taxon-name-part taxon-name-part-type="genus">Eugenia</tp:taxon-name-part> <tp:taxon-name-part taxon-name-part-type="species">ravelonarivoi</tp:taxon-name-part></tp:taxon-name></italic>, especially given the membranous to weakly coriaceous texture of the leaf blades; however, the pedicels of the former are much thinner and more lax, and its petioles are shorter and much less (if at all) sulcate adaxially. <italic><tp:taxon-name><tp:taxon-name-part taxon-name-part-type="genus">Eugenia</tp:taxon-name-part> <tp:taxon-name-part taxon-name-part-type="species">diospyroides</tp:taxon-name-part></tp:taxon-name></italic> differs with its generally larger flowers and leaves, and leaves having a rounded apex.</p><p>The new species also closely resembles <italic><tp:taxon-name><tp:taxon-name-part taxon-name-part-type="genus">Eugenia</tp:taxon-name-part> <tp:taxon-name-part taxon-name-part-type="species">radiciflora</tp:taxon-name-part></tp:taxon-name></italic> in leaf morphology, but that species is said to have solitary flowers with pedicels only 2–3 mm long, which does not match the fasciculate brachyblasts of <italic><tp:taxon-name><tp:taxon-name-part taxon-name-part-type="genus">Eugenia</tp:taxon-name-part> <tp:taxon-name-part taxon-name-part-type="species">ravelonarivoi</tp:taxon-name-part></tp:taxon-name></italic>. The leaves of <italic><tp:taxon-name><tp:taxon-name-part taxon-name-part-type="genus">Eugenia</tp:taxon-name-part> <tp:taxon-name-part taxon-name-part-type="species">ravelonarivoi</tp:taxon-name-part></tp:taxon-name></italic> also superficially resemble those of <italic><tp:taxon-name><tp:taxon-name-part taxon-name-part-type="genus">Eugenia</tp:taxon-name-part> <tp:taxon-name-part taxon-name-part-type="species">gandhii</tp:taxon-name-part></tp:taxon-name></italic>, but the latter has densely punctate leaf blades and solitary flowers. Finally, <italic><tp:taxon-name><tp:taxon-name-part taxon-name-part-type="genus">Eugenia</tp:taxon-name-part> <tp:taxon-name-part taxon-name-part-type="species">ravelonarivoi</tp:taxon-name-part></tp:taxon-name></italic> resembles closely some evidently undescribed taxa</p><p>Dr. David Gordon, an entomologist at Pittsburg State University, indicates that the visible damage on the leaves of some specimens may be from leaf cutter bees (Family <tp:taxon-name><tp:taxon-name-part taxon-name-part-type="family">Megachilidae</tp:taxon-name-part></tp:taxon-name>), which often damage leaves in this manner to obtain material for the construction of their nests.</p></tp:treatment-sec><tp:treatment-sec sec-type="Additional specimens"><title>Additional specimens.</title><p>MADAGASCAR. Prov. Antsiranana: SW d’Andapa, Réserve Spéciale d’Anjanaharibe-Sud, aux enrivons de sommet, <named-content xmlns:xlink="http://www.w3.org/1999/xlink" content-type="dwc:verbatimCoordinates" xlink:type="simple">14°46'15"S, 49°28'00"E</named-content>, 1112–1424 m, 21 Mar.–7 Apr. 1994, Ravelonarivo 103 + F. Rasoavimbahoaka, B.T. Rafaliarimanana, H. Rasitefarinina &amp; Motera (P [P04884879]); Massif de l’Anjanaharibe (pentes et sommet N) a l’W d’Andapa (Haut Andramonta, Bassin de Lokoho), [<named-content xmlns:xlink="http://www.w3.org/1999/xlink" content-type="dwc:verbatimCoordinates" xlink:type="simple">14°37'S, 49°25'E</named-content>], 900 m, 10 Dec. 1950–9 Jan. 1951, H. Humbert 24576 + R. Capuron &amp; G. Cours (P [P05208600]); Sud-Ouest d’Andapa, Réserve Spéciale d’Anjanaharibe-Sud, village d’Andranotsarabe, suivant la route Nationale d’Andapa-Bealanana de lat piste vers à l’oueste, Ambatoomainty, Camp No. 2, <named-content xmlns:xlink="http://www.w3.org/1999/xlink" content-type="dwc:verbatimCoordinates" xlink:type="simple">14°44'22”S, 49°27'42”E</named-content>, 3 Nov. 1994, 1185–1335 m, D. Ravelonarivo 489 &amp; R. Babesonina (KSP [KSP003115, KSP003116], P [P05208456]). Prov. Mahajanga: Ankaizinana, [<named-content xmlns:xlink="http://www.w3.org/1999/xlink" content-type="dwc:verbatimCoordinates" xlink:type="simple">14°30'S, 48°55'E</named-content>], 1400 m, 20 Apr. 1923, R. Decary 2009 (P [P00118106]).</p><!--PageBreak--></tp:treatment-sec><tp:treatment-sec><!--Section generated to contain objects referenced in tp:taxon-treatment.--><fig id="F4" position="float" orientation="portrait"><label>Figure 4.</label><caption><p>Distribution of new <italic><tp:taxon-name><tp:taxon-name-part taxon-name-part-type="genus">Eugenia</tp:taxon-name-part></tp:taxon-name></italic> species in Madagascar with selected Protected Areas (hatched): <italic><tp:taxon-name><tp:taxon-name-part taxon-name-part-type="genus">Eugenia</tp:taxon-name-part> <tp:taxon-name-part taxon-name-part-type="species">barriei</tp:taxon-name-part></tp:taxon-name></italic> (star), <italic><tp:taxon-name><tp:taxon-name-part taxon-name-part-type="genus">Eugenia</tp:taxon-name-part> <tp:taxon-name-part taxon-name-part-type="species">delicatissima</tp:taxon-name-part></tp:taxon-name></italic> (squares), <italic><tp:taxon-name><tp:taxon-name-part taxon-name-part-type="genus">Eugenia</tp:taxon-name-part> <tp:taxon-name-part taxon-name-part-type="species">malcomberi</tp:taxon-name-part></tp:taxon-name></italic> (triangle), <italic><tp:taxon-name><tp:taxon-name-part taxon-name-part-type="genus">Eugenia</tp:taxon-name-part> <tp:taxon-name-part taxon-name-part-type="species">ranomafana</tp:taxon-name-part></tp:taxon-name></italic> (circles), and <italic><tp:taxon-name><tp:taxon-name-part taxon-name-part-type="genus">Eugenia</tp:taxon-name-part> <tp:taxon-name-part taxon-name-part-type="species">ravelonarivoi</tp:taxon-name-part></tp:taxon-name></italic> (crosses).</p></caption><graphic xmlns:xlink="http://www.w3.org/1999/xlink" xlink:href="phytokeys-049-059-g004.jpg" position="float" orientation="portrait" xlink:type="simple" id="oo_42875.jpg"/></fig></tp:treatment-sec><ref-list><ref id="B13"><mixed-citation xmlns:xlink="http://www.w3.org/1999/xlink" xlink:type="simple"><institution xlink:type="simple">IUCN</institution> (<year>2012</year>) <source>IUCN Red List Categories and Criteria: version 3.1</source>. <edition>2nd edition</edition>. <publisher-name>IUCN Species Survival Commission</publisher-name>, <publisher-loc>Gland &amp; Cambridge</publisher-loc>.</mixed-citation></ref></ref-list></tp:taxon-treatment>
