# Supplementary material for: Studies of Malagasy Eugenia – IV: Seventeen new endemic species, a new combination, and three lectotypifications; with comments on distribution, ecological and evolutionary patterns
Source: PhytoKeys. 2015 Apr 28;(49):59–121. doi: 10.3897/phytokeys.49.9003 (PMC4432233; doi:10.3897/phytokeys.49.9003)
Supplement: XML Treatment for Eugenia richardii [file phytokeys.49.9003-treatment16.xml]

<!DOCTYPE tp:taxon-treatment
  PUBLIC "-//TaxonX//DTD Taxonomic Treatment Publishing DTD v0 20100105//EN" "tax-treatment-NSO.dtd">
<tp:taxon-treatment xmlns:tp="http://www.plazi.org/taxpub"><tp:treatment-meta><kwd-group><label>Taxon classification</label><kwd><named-content content-type="kingdom">Plantae</named-content></kwd><kwd><named-content content-type="order">Myrtales</named-content></kwd><kwd><named-content content-type="family">Myrtaceae</named-content></kwd></kwd-group><mixed-citation publication-type="journal"><person-group><name><surname>Snow</surname><given-names>Neil</given-names></name><name><surname>Callmander</surname><given-names>Martin</given-names></name><name><surname>Phillipson</surname><given-names>Peter B.</given-names></name></person-group><article-title>Studies of Malagasy <italic><tp:taxon-name><tp:taxon-name-part taxon-name-part-type="genus">Eugenia</tp:taxon-name-part></tp:taxon-name></italic> – IV: Seventeen new endemic species, a new combination, and three lectotypifications; with comments on distribution, ecological and evolutionary patterns</article-title><source>PhytoKeys</source><day>28</day><month>4</month><year>2015</year><volume>2015</volume><issue>49</issue><fpage>59</fpage><lpage>121</lpage><pub-id pub-id-type="doi">10.3897/phytokeys.49.9003</pub-id></mixed-citation></tp:treatment-meta><tp:nomenclature><tp:taxon-name>
                        <tp:taxon-name-part taxon-name-part-type="genus">Eugenia</tp:taxon-name-part>
                        <tp:taxon-name-part taxon-name-part-type="species">richardii</tp:taxon-name-part>
                        <object-id xmlns:xlink="http://www.w3.org/1999/xlink" content-type="ipni" xlink:type="simple">urn:lsid:ipni.org:names:77146902-1</object-id>
                    </tp:taxon-name><tp:taxon-authority>(Blume) N. Snow, Callm. &amp; Phillipson</tp:taxon-authority><tp:taxon-status xmlns:xlink="http://www.w3.org/1999/xlink" xlink:type="simple">comb. nov.</tp:taxon-status><xref>Isotype: http://sonneratphoto.mnhn.fr/2012/08/23/1/P00118150.jpg</xref></tp:nomenclature><tp:treatment-sec sec-type="Basionym"><title>Basionym.</title><p><italic><tp:taxon-name><tp:taxon-name-part taxon-name-part-type="genus">Jossinia</tp:taxon-name-part> <tp:taxon-name-part taxon-name-part-type="species">richardii</tp:taxon-name-part></tp:taxon-name></italic> Blume in Mus. Bot. 1: 123. 1851.</p></tp:treatment-sec><tp:treatment-sec sec-type="Type"><title>Type.</title><p>MADAGASCAR. Prov. Antsiranana: forêt à Vohémar, [<named-content xmlns:xlink="http://www.w3.org/1999/xlink" content-type="dwc:verbatimCoordinates" xlink:type="simple">13°21'30"S, 50°00'30"E</named-content>], comm. 1837, J.M.C. Richard 119 (holotype: L [L0009467]!; isotype: P [P00118150]!).</p></tp:treatment-sec><tp:treatment-sec sec-type="Description"><title>Description.</title><p>Shrubs 2–4 m tall; ca. 4 cm dbh; bark of main bole rough, grayish-brown. Branchlets terete, lightish gray-brown (dried); internodes short, (0.5–)1.5–2.3 cm; epidermis smooth but becoming fissured and flaking on older internodes, indumentum moderately dense of minutely dibrachiate trichomes; oil glands common, and somewhat prominent, and protruding above surface. Leaves mostly evenly distributed along branchlets, coriaceous, slightly discolorous, surfaces matte. Axillary colleters absent. Petioles 1–2 mm, slightly sulcate but mostly flush adaxially, glabrous. Leaf blades 2.5–4.5 × 1.6–2.5 cm, elliptic; base rounded to somewhat cuneate; apex broadly obtuse to rounded; margins slightly revolute; adaxial surface glabrous, oil glands dense upon emergence but fading as blade thickens, midvein broadly but slightly sulcate proximally; abaxial surface resembling adaxial, secondary veins indistinct or not visible, intramarginal vein 1.0–1.5 mm from margin at midpoint of blade. Inflorescence a monad arising in terminal leaf axils. Anthopodia (short internode between base of hypanthium and subtending bracteoles) present, 1–2 mm. Pedicels 1.0–1.4 mm, firm but slightly bowed, glabrous. Bracteoles 2, 0.8–1.0 × ca. 1.0 mm, ovate, minutely hairy <!--PageBreak-->on margins near apex. Hypanthium 4–5 mm, cupuliform to obconic, glabrous but evidently exuding salt, oil glands common to dense; ovary apex densely short-hairy. Calyx lobes 4, ca. 4 × 4 mm (material limited), oblong, apex obtuse, glabrous, greenish. Petals 9–10 × 6–9 mm, widely elliptic to widely obovate, sparsely short-ciliate on margins, thin (nearly transluscent), pinkish, oil glands sparse to common but prominent. Stamens ca. 70–100, multiseriate; anthers ellipsoid, 0.6–0.8 mm, sub-basifixed, connective with a single apical gland. Filaments 3–9 mm, white; ovary apex densely short-hairy. Styles 9–10 mm, glabrous; stigma narrow. Berries unknown.</p></tp:treatment-sec><tp:treatment-sec sec-type="Phenology"><title>Phenology.</title><p>Flowering August; fruiting January and likely commencing in late August (unconfirmed).</p></tp:treatment-sec><tp:treatment-sec sec-type="Distribution"><title>Distribution.</title><p>Known from the north-eastern coastal region of Madagascar in Antsiranana Province, from Orangéa to about 140 km along the coast near Vohemar (Fig. <xref ref-type="fig" rid="F2">2</xref>).</p></tp:treatment-sec><tp:treatment-sec sec-type="Habitat and ecology"><title>Habitat and ecology.</title><p>Littoral forests over sand, inland from the ocean shore less than 1 km; elevation 10 m.</p></tp:treatment-sec><tp:treatment-sec sec-type="Conservation status"><title>Conservation status.</title><p>With an EOO of 358 km<sup>2</sup>, an AOO of 36 km<sup>2</sup> and three subpopulations, one of which is situated within a proposed protected area that currently holds a temporary protection status (Oronjia), <italic><tp:taxon-name><tp:taxon-name-part taxon-name-part-type="genus">Eugenia</tp:taxon-name-part> <tp:taxon-name-part taxon-name-part-type="species">richardii</tp:taxon-name-part></tp:taxon-name></italic> is assigned a preliminary risk of extinction of “Endangered” [EN B1ab(iii)+ B2ab(iii)] following the IUCN Red List Categories and Criteria (<xref ref-type="bibr" rid="B13">IUCN 2012</xref>). The species seems to have a highly restricted distribution in dry deciduous forests over sand. The area around Oronjia is mostly degraded as a result of human activities and is under serious threat. A definitive protection of the dry deciduous forests over sand of Oronjia would likely enable the species to be downlisted from the current risk of extinction to “Vulnerable”.</p></tp:treatment-sec><tp:treatment-sec sec-type="Comments"><title>Comments.</title><p><italic><tp:taxon-name><tp:taxon-name-part taxon-name-part-type="genus">Eugenia</tp:taxon-name-part> <tp:taxon-name-part taxon-name-part-type="species">richardii</tp:taxon-name-part></tp:taxon-name></italic> most closely resembles two species, including <italic><tp:taxon-name><tp:taxon-name-part taxon-name-part-type="genus">Eugenia</tp:taxon-name-part> <tp:taxon-name-part taxon-name-part-type="species">vanwykiana</tp:taxon-name-part></tp:taxon-name></italic> N. Snow, which differs by its larger leaves with cuneate bases (<xref ref-type="bibr" rid="B27">Snow et al. 2012</xref>). The second fairly close match is <italic><tp:taxon-name><tp:taxon-name-part taxon-name-part-type="genus">Eugenia</tp:taxon-name-part> <tp:taxon-name-part taxon-name-part-type="species">calciscopulorum</tp:taxon-name-part></tp:taxon-name></italic>, which occurs significantly farther inland (ca. 11 km) than <italic><tp:taxon-name><tp:taxon-name-part taxon-name-part-type="genus">Eugenia</tp:taxon-name-part> <tp:taxon-name-part taxon-name-part-type="species">richardii</tp:taxon-name-part></tp:taxon-name></italic> and at a higher elevation (ca. 410 m) and over limestone, compared to the sandy substrates of <italic><tp:taxon-name><tp:taxon-name-part taxon-name-part-type="genus">Eugenia</tp:taxon-name-part> <tp:taxon-name-part taxon-name-part-type="species">richardii</tp:taxon-name-part></tp:taxon-name></italic>. The leaves of <italic><tp:taxon-name><tp:taxon-name-part taxon-name-part-type="genus">Eugenia</tp:taxon-name-part> <tp:taxon-name-part taxon-name-part-type="species">calciscopulorum</tp:taxon-name-part></tp:taxon-name></italic> have more pronounced secondary veins above and below, retain the pronounced glands into the mature leaf stage, and have a more pronounced petiole.</p><p><italic><tp:taxon-name><tp:taxon-name-part taxon-name-part-type="genus">Eugenia</tp:taxon-name-part> <tp:taxon-name-part taxon-name-part-type="species">richardii</tp:taxon-name-part></tp:taxon-name></italic> also resembles <italic><tp:taxon-name><tp:taxon-name-part taxon-name-part-type="genus">Eugenia</tp:taxon-name-part> <tp:taxon-name-part taxon-name-part-type="species">quadriflora</tp:taxon-name-part></tp:taxon-name></italic> H. Perrier, which is known from a single collection in 1961 from east of Lake Alaotra. Both species have thickly coriaceous, densely glandular leaf blades with irregularly undulating surfaces and moderately to strongly recurved margins, and simple flowers arising terminally. However, the leaves of <italic><tp:taxon-name><tp:taxon-name-part taxon-name-part-type="genus">Eugenia</tp:taxon-name-part> <tp:taxon-name-part taxon-name-part-type="species">quadriflora</tp:taxon-name-part></tp:taxon-name></italic> are sessile with strongly and irregularly recurved blades (although this may reflect to some degree its condition when pressed and dried); in contrast, the leaf blades of of <italic><tp:taxon-name><tp:taxon-name-part taxon-name-part-type="genus">Eugenia</tp:taxon-name-part> <tp:taxon-name-part taxon-name-part-type="species">richardii</tp:taxon-name-part></tp:taxon-name></italic> are distinctly but shortly petiolate and slightly recurved.</p><p>Elsewhere, the leaf morphology of <!--PageBreak--><italic><tp:taxon-name><tp:taxon-name-part taxon-name-part-type="genus">Eugenia</tp:taxon-name-part> <tp:taxon-name-part taxon-name-part-type="species">richardii</tp:taxon-name-part></tp:taxon-name></italic> somewhat resembles that of <italic><tp:taxon-name><tp:taxon-name-part taxon-name-part-type="genus">Eugenia</tp:taxon-name-part> <tp:taxon-name-part taxon-name-part-type="species">neofasciculata</tp:taxon-name-part></tp:taxon-name></italic> Bennet from Mauritius (formerly <italic><tp:taxon-name><tp:taxon-name-part taxon-name-part-type="genus">Eugenia</tp:taxon-name-part> <tp:taxon-name-part taxon-name-part-type="species">fasciculata</tp:taxon-name-part></tp:taxon-name></italic> Guého &amp; A.J. Scott). Based on comparison digitally with an isotype (Lorence DL 1214 (P [P00390098]!), the species are similar by virtue of stiffly coriaceous, densely punctate, obovate-elliptic leaf blades with slightly undulating surfaces and recurved margins that arise from relatively short petioles. However, whereas the adxial petiolar surface of <italic><tp:taxon-name><tp:taxon-name-part taxon-name-part-type="genus">Eugenia</tp:taxon-name-part> <tp:taxon-name-part taxon-name-part-type="species">richardii</tp:taxon-name-part></tp:taxon-name></italic> is flat, that of <italic><tp:taxon-name><tp:taxon-name-part taxon-name-part-type="genus">Eugenia</tp:taxon-name-part> <tp:taxon-name-part taxon-name-part-type="species">neofasciculata</tp:taxon-name-part></tp:taxon-name></italic> is somewhat sulcate. In addition, the inflorescence of <italic><tp:taxon-name><tp:taxon-name-part taxon-name-part-type="genus">Eugenia</tp:taxon-name-part> <tp:taxon-name-part taxon-name-part-type="species">richardii</tp:taxon-name-part></tp:taxon-name></italic> is a terminal pair of flowers with one arising in each leaf axil, whereas that of <italic><tp:taxon-name><tp:taxon-name-part taxon-name-part-type="genus">Eugenia</tp:taxon-name-part> <tp:taxon-name-part taxon-name-part-type="species">neofasciculata</tp:taxon-name-part></tp:taxon-name></italic> is conspicuously fasciculate (mostly) on naked branches or within leaf axils.</p></tp:treatment-sec><tp:treatment-sec sec-type="Specimens examined"><title>Specimens examined.</title><p>MADAGASCAR. Prov. Antsiranana: Vohémar, [<named-content xmlns:xlink="http://www.w3.org/1999/xlink" content-type="dwc:verbatimCoordinates" xlink:type="simple">12°16'24"S, 49°23'20"E</named-content>], s.d., L.H. Boivin 2697 (=J.M.C. Richard 134) (P [P00118153]); Orangéa, [<named-content xmlns:xlink="http://www.w3.org/1999/xlink" content-type="dwc:verbatimCoordinates" xlink:type="simple">12°14'S, 49°22'E</named-content>], 1–100 m, 22 Jan. 1960, G. G. Cours 5394 (P [P05097489]; Env. de Diégo-Suarez, Orangéa, [<named-content xmlns:xlink="http://www.w3.org/1999/xlink" content-type="dwc:verbatimCoordinates" xlink:type="simple">12°14'S, 49°22'E</named-content>], 1–100 m, 22 Jan. 1960, H. Humbert 32245 + G. Cours (P [P05576991]); Ramena, Baie des Sakalava, 3.5 km à l’E du Fokontany Ankorikihely, <named-content xmlns:xlink="http://www.w3.org/1999/xlink" content-type="dwc:verbatimCoordinates" xlink:type="simple">12°16'24"S, 49°23'20"E</named-content>, 17 Aug. 2004, J.B. Leopold 27 + L.J. Razafitsalama, R. Guittou, J. Be, &amp; V. Benjara (CNARP, KSP [KSP000005], MO-6245567, P [P05208542], TAN); Andrafiabe, presqu’île entre Ambolobozobe et Ambolobozokely, <named-content xmlns:xlink="http://www.w3.org/1999/xlink" content-type="dwc:verbatimCoordinates" xlink:type="simple">12°29'39"S, 49°34'04"E</named-content>, 9 Feb. 2005, F. Ratovoson 965 + R. Guittou &amp; D. Elifara (G, MO-6028974, P [P05208572]); Vohémar, [<named-content xmlns:xlink="http://www.w3.org/1999/xlink" content-type="dwc:verbatimCoordinates" xlink:type="simple">13°21'30"S, 50°00'30"E</named-content>], s.d., J.M.C. Richard 75 (P [P00118148, P00118149]).</p></tp:treatment-sec><tp:treatment-sec><!--Section generated to contain objects referenced in tp:taxon-treatment.--><fig id="F2" position="float" orientation="portrait"><label>Figure 2.</label><caption><p>Distribution of new <italic><tp:taxon-name><tp:taxon-name-part taxon-name-part-type="genus">Eugenia</tp:taxon-name-part></tp:taxon-name></italic> species in Madagascar with selected Protected Areas (hatched): <italic><tp:taxon-name><tp:taxon-name-part taxon-name-part-type="genus">Eugenia</tp:taxon-name-part> <tp:taxon-name-part taxon-name-part-type="species">bemangidiensis</tp:taxon-name-part></tp:taxon-name></italic> (crosses), <italic><tp:taxon-name><tp:taxon-name-part taxon-name-part-type="genus">Eugenia</tp:taxon-name-part> <tp:taxon-name-part taxon-name-part-type="species">razakamalalae</tp:taxon-name-part></tp:taxon-name></italic> (triangle), <italic><tp:taxon-name><tp:taxon-name-part taxon-name-part-type="genus">Eugenia</tp:taxon-name-part> <tp:taxon-name-part taxon-name-part-type="species">richardii</tp:taxon-name-part></tp:taxon-name></italic> (squares), <italic><tp:taxon-name><tp:taxon-name-part taxon-name-part-type="genus">Eugenia</tp:taxon-name-part> <tp:taxon-name-part taxon-name-part-type="species">tiampoka</tp:taxon-name-part></tp:taxon-name></italic> (stars), and <italic><tp:taxon-name><tp:taxon-name-part taxon-name-part-type="genus">Eugenia</tp:taxon-name-part> <tp:taxon-name-part taxon-name-part-type="species">wilsoniana</tp:taxon-name-part></tp:taxon-name></italic> (circles).</p></caption><graphic xmlns:xlink="http://www.w3.org/1999/xlink" xlink:href="phytokeys-049-059-g002.jpg" position="float" orientation="portrait" xlink:type="simple" id="oo_42873.jpg"/></fig></tp:treatment-sec><ref-list><ref id="B13"><mixed-citation xmlns:xlink="http://www.w3.org/1999/xlink" xlink:type="simple"><institution xlink:type="simple">IUCN</institution> (<year>2012</year>) <source>IUCN Red List Categories and Criteria: version 3.1</source>. <edition>2nd edition</edition>. <publisher-name>IUCN Species Survival Commission</publisher-name>, <publisher-loc>Gland &amp; Cambridge</publisher-loc>.</mixed-citation></ref><ref id="B27"><mixed-citation xmlns:xlink="http://www.w3.org/1999/xlink" xlink:type="simple"><person-group><name name-style="western"><surname>Snow</surname><given-names>N</given-names></name><name name-style="western"><surname>Rabenantoandro</surname><given-names>J</given-names></name><name name-style="western"><surname>Randriatifika</surname><given-names>F</given-names></name><name name-style="western"><surname>Rabehevitra</surname><given-names>D</given-names></name><name name-style="western"><surname>Razafimamonjy</surname><given-names>ND</given-names></name><name name-style="western"><surname>Cable</surname><given-names>S</given-names></name></person-group> (<year>2012</year>) <article-title>Studies of Malagasy <italic><tp:taxon-name><tp:taxon-name-part taxon-name-part-type="genus">Eugenia</tp:taxon-name-part></tp:taxon-name></italic> (<tp:taxon-name><tp:taxon-name-part taxon-name-part-type="family">Myrtaceae</tp:taxon-name-part></tp:taxon-name>) – III: Seven new species of high conservation concern from the eastern littoral forests.</article-title><source>Phytotaxa</source><volume>48</volume>: <fpage>39</fpage>–<lpage>60</lpage>.</mixed-citation></ref></ref-list></tp:taxon-treatment>
