# Supplementary material for: Studies of Malagasy Eugenia – IV: Seventeen new endemic species, a new combination, and three lectotypifications; with comments on distribution, ecological and evolutionary patterns
Source: PhytoKeys. 2015 Apr 28;(49):59–121. doi: 10.3897/phytokeys.49.9003 (PMC4432233; doi:10.3897/phytokeys.49.9003)
Supplement: XML Treatment for Eugenia wilsoniana [file phytokeys.49.9003-treatment18.xml]

<!DOCTYPE tp:taxon-treatment
  PUBLIC "-//TaxonX//DTD Taxonomic Treatment Publishing DTD v0 20100105//EN" "tax-treatment-NSO.dtd">
<tp:taxon-treatment xmlns:tp="http://www.plazi.org/taxpub"><tp:treatment-meta><kwd-group><label>Taxon classification</label><kwd><named-content content-type="kingdom">Plantae</named-content></kwd><kwd><named-content content-type="order">Myrtales</named-content></kwd><kwd><named-content content-type="family">Myrtaceae</named-content></kwd></kwd-group><mixed-citation publication-type="journal"><person-group><name><surname>Snow</surname><given-names>Neil</given-names></name><name><surname>Callmander</surname><given-names>Martin</given-names></name><name><surname>Phillipson</surname><given-names>Peter B.</given-names></name></person-group><article-title>Studies of Malagasy <italic><tp:taxon-name><tp:taxon-name-part taxon-name-part-type="genus">Eugenia</tp:taxon-name-part></tp:taxon-name></italic> – IV: Seventeen new endemic species, a new combination, and three lectotypifications; with comments on distribution, ecological and evolutionary patterns</article-title><source>PhytoKeys</source><day>28</day><month>4</month><year>2015</year><volume>2015</volume><issue>49</issue><fpage>59</fpage><lpage>121</lpage><pub-id pub-id-type="doi">10.3897/phytokeys.49.9003</pub-id></mixed-citation></tp:treatment-meta><tp:nomenclature><tp:taxon-name>
                        <tp:taxon-name-part taxon-name-part-type="genus">Eugenia</tp:taxon-name-part>
                        <tp:taxon-name-part taxon-name-part-type="species">wilsoniana</tp:taxon-name-part>
                        <object-id xmlns:xlink="http://www.w3.org/1999/xlink" content-type="ipni" xlink:type="simple">urn:lsid:ipni.org:names:77146903-1</object-id>
                    </tp:taxon-name><tp:taxon-authority>N. Snow</tp:taxon-authority><tp:taxon-status xmlns:xlink="http://www.w3.org/1999/xlink" xlink:type="simple">sp. nov.</tp:taxon-status><xref ref-type="fig" rid="F21">holotype (Figure 21): http://www.tropicos.org/Image/100314905</xref><!--PageBreak--><!--PageBreak--></tp:nomenclature><tp:treatment-sec sec-type="latin"><p><italic>Haec species</italic> <tp:taxon-name><tp:taxon-name-part taxon-name-part-type="genus">Eugeniae</tp:taxon-name-part> <tp:taxon-name-part taxon-name-part-type="species">bemangidiensi</tp:taxon-name-part></tp:taxon-name> N. Snow <italic>simillima, sed ab ea inflorescentia axillari longipedicellata distinguitur; etiam ad altitudines superiores crescit.</italic></p></tp:treatment-sec><tp:treatment-sec sec-type="Type"><title>Type.</title><p>MADAGASCAR. Prov. Toamasina: Alaotra Mangoro Reg., Moramanga, Ambohibary, Ampitambe, <named-content xmlns:xlink="http://www.w3.org/1999/xlink" content-type="dwc:verbatimCoordinates" xlink:type="simple">18°48'55"S, 48°16'37"E</named-content>, 1103 m, 14 Oct. 2008, R. Rakotondrajaona 649 (holotype: MO-6419537!); isotypes: P, TAN).</p></tp:treatment-sec><tp:treatment-sec sec-type="Description"><title>Description.</title><p>Shrubs or trees, (1–)2–6 m. Trunk dbh ca. 2 cm (measurements few); bark of main bole fissured, maroon. Indumentum where present of highly asymmetric and short, ferrugineous, dibrachate hairs. Branchlets laterally compressed, smooth, sparsely puberulous, drying light brown to greenish, punctate glands absent. Leaves opposite or disjunct opposite, mostly concentrated near tips of branches; venation reticulate; blades thinly coriaceous, dark green above and lighter green below. Axillary colleters obscure when present. Petioles 3–5 mm, deeply and narrowly sulcate adaxially, laterally compressed, elgandular, glabrescent (especially abaxially), longitudinally striate initially but thickening and becoming somewhat latitudinally striate with age. Leaf blades 4.0–12.5 × 1.4–3.0 cm, narrowly elliptic to narrowly ovate, base rounded and slightly constricted-conduplicate above petiole, apex acute, margins flat; adaxial surface glabrous, eglandular, midvein narrowly but <!--PageBreak-->deeply sulcate lower 2/3–4/5; abaxial surface like adaxial except: midvein protruding, sometimes prominently glandular and longitudinally striate, secondary veins faint to prominent, arising only 10–20° from midvein, tertiary veins faint to nearly as prominent as secondaries; intramarginal vein 1.0–1.5 mm from leaf edge at midpoint of blade. Inflorescence terminal, axillary, or arising on naked branch of current year’s growth. Flowers solitary, or occasionally as up to four arising from short brachyblasts; pedicels 6–12 × ca. 0.5 mm, glabrous, strongly laterally compressed (especially distally), longitudinally striate, sparsely to moderately glandular. Bracteoles 2, 0.6–1.1 mm, narrowly ovate to ovate, sparsely hairy abaxially and apically, rigid, somewhat ascending to appressed against base of hypanthium. Hypanthium 2.5–4.0 mm, cupuliform, sparsely hairy becoming glabrous, sparsely to moderately (but only faintly) glandular. Calyx lobes 4, 4–5 × 3–5 mm, oblate to broadly elliptic, apex broadly obtuse to rounded, minutely and sparsely ciliate in upper half, prominently glandular, greenish when fresh. Petals 4, 4–5 × 2–3 mm, widely elliptic to ovate, sparsely short-ciliate upper 1/2–1/3, faintly and somewhat sparsely glandular, whitish or pinkish. Stamens exserted, staminal disk ca. 4 mm diameter, more or less square from above, short-hairy, adjacent ovary apex glabrous; filaments 2–3 mm; anthers 0.8–1.0 mm, elliptic, yellow, sub-basifixed, apical gland between connectives lacking. Styles 7–8 mm, glabrous; stigma narrow and scarcely if at all capitate. Berries (immature?) 12–15 × 12–15 mm, globular, greenish.</p><fig id="F21" position="float" orientation="portrait"><label>Figure 21.</label><caption><p>Holotype specimen of <italic><tp:taxon-name><tp:taxon-name-part taxon-name-part-type="genus">Eugenia</tp:taxon-name-part> <tp:taxon-name-part taxon-name-part-type="species">wilsoniana</tp:taxon-name-part></tp:taxon-name></italic> (MO).</p></caption><graphic xmlns:xlink="http://www.w3.org/1999/xlink" xlink:href="phytokeys-049-059-g021.jpg" position="float" orientation="portrait" xlink:type="simple" id="oo_42892.jpg"/></fig></tp:treatment-sec><tp:treatment-sec sec-type="Etymology"><title>Etymology.</title><p>In honor of Dr. Peter G. Wilson (b. 1950) of the Royal Botanic Gardens in Sydney, Australia; colleague, collaborator, and long-time student of <tp:taxon-name><tp:taxon-name-part taxon-name-part-type="family">Myrtaceae</tp:taxon-name-part></tp:taxon-name> (e.g., <xref ref-type="bibr" rid="B33">Wilson and Waterhouse 1982</xref>; <xref ref-type="bibr" rid="B34">Wilson et al. 2005</xref>; <xref ref-type="bibr" rid="B23">Snow and Wilson 2010</xref>; <xref ref-type="bibr" rid="B32">Wilson 2011</xref>).</p></tp:treatment-sec><tp:treatment-sec sec-type="Vernacular name"><title>Vernacular name.</title><p>Hazompasina (Antilahimena 4935); Rotra (Ravelonarivo 3148).</p></tp:treatment-sec><tp:treatment-sec sec-type="Phenology"><title>Phenology.</title><p>Flowering mid-October through mid-November; fruiting October and November.</p></tp:treatment-sec><tp:treatment-sec sec-type="Distribution"><title>Distribution.</title><p>East-central Madagascar in Toamasina Province, occurring near Analamazaotra National Park (Fig. <xref ref-type="fig" rid="F2">2</xref>).</p></tp:treatment-sec><tp:treatment-sec sec-type="Habitat and ecology"><title>Habitat and ecology.</title><p>In humid, sometimes disturbed forests at middle altitudes from ca. 980–1103 m.</p></tp:treatment-sec><tp:treatment-sec sec-type="Conservation status"><title>Conservation status.</title><p>With five collections known, an AOO of 9 km<sup>2</sup> and one subpopulation that is situated outside the protected area, <italic><tp:taxon-name><tp:taxon-name-part taxon-name-part-type="genus">Eugenia</tp:taxon-name-part> <tp:taxon-name-part taxon-name-part-type="species">wilsoniana</tp:taxon-name-part></tp:taxon-name></italic> is assigned a preliminary risk of extinction of “Critically Endangered” [CR A3c+B1ab(iii)] following the IUCN Red List Categories and Criteria (<xref ref-type="bibr" rid="B13">IUCN 2012</xref>). Current data suggest the species has a narrow distribution, and the montane evergreen tropical forests where the species grows are threatened by mining activities. The discovery of this species in one of the nearby protected areas probably would allow downlisting to “Endangered”.</p></tp:treatment-sec><tp:treatment-sec sec-type="Comments"><title>Comments.</title><p>The leaf and floral morphologies of <!--PageBreak--><!--PageBreak--><italic><tp:taxon-name><tp:taxon-name-part taxon-name-part-type="genus">Eugenia</tp:taxon-name-part> <tp:taxon-name-part taxon-name-part-type="species">wilsoniana</tp:taxon-name-part></tp:taxon-name></italic> are suggestive of <italic><tp:taxon-name><tp:taxon-name-part taxon-name-part-type="genus">Eugenia</tp:taxon-name-part> <tp:taxon-name-part taxon-name-part-type="species">diospyroides</tp:taxon-name-part></tp:taxon-name></italic> H. Perrier. However, <italic><tp:taxon-name><tp:taxon-name-part taxon-name-part-type="genus">Eugenia</tp:taxon-name-part> <tp:taxon-name-part taxon-name-part-type="species">wilsoniana</tp:taxon-name-part></tp:taxon-name></italic> has much shorter leaves and a hairy staminal ring, in contrast with the much larger leaves and glabrous staminal ring of <italic><tp:taxon-name><tp:taxon-name-part taxon-name-part-type="genus">Eugenia</tp:taxon-name-part> <tp:taxon-name-part taxon-name-part-type="species">diospyroides</tp:taxon-name-part></tp:taxon-name></italic> (e.g., Randriatifika 118 et al. [KSP]). This new species resembles even more closely another newly described species herein, <italic><tp:taxon-name><tp:taxon-name-part taxon-name-part-type="genus">Eugenia</tp:taxon-name-part> <tp:taxon-name-part taxon-name-part-type="species">bemangidiensis</tp:taxon-name-part></tp:taxon-name></italic>, which differs by its cauliforous inflorences occurring in tight, relatively short fascicles, secondary veins on the leaf blades arising at steeper angles, and occurring in a different habitat at much lower elevations some 750 km southeast from the presently known occurrences of <italic><tp:taxon-name><tp:taxon-name-part taxon-name-part-type="genus">Eugenia</tp:taxon-name-part> <tp:taxon-name-part taxon-name-part-type="species">wilsoniana</tp:taxon-name-part></tp:taxon-name></italic>. Moreover, the foliage and floral parts of <italic><tp:taxon-name><tp:taxon-name-part taxon-name-part-type="genus">Eugenia</tp:taxon-name-part> <tp:taxon-name-part taxon-name-part-type="species">bemangidiensis</tp:taxon-name-part></tp:taxon-name></italic> are entirely glabrous, the abaxial laminar midvein protrudes less prominently, the adaxial laminar sulcus is not as deep or narrow, and its adaxial petiolar sulcus is broader and shallower than those of <italic><tp:taxon-name><tp:taxon-name-part taxon-name-part-type="genus">Eugenia</tp:taxon-name-part> <tp:taxon-name-part taxon-name-part-type="species">wilsoniana</tp:taxon-name-part></tp:taxon-name></italic>.</p></tp:treatment-sec><tp:treatment-sec sec-type="Specimens examined"><title>Specimens examined.</title><p>MADAGASCAR. Prov. Toamasina: Ambatovy, Sahaevo forest, <named-content xmlns:xlink="http://www.w3.org/1999/xlink" content-type="dwc:verbatimCoordinates" xlink:type="simple">18°50'26"S, 48°16'33"E</named-content>, 11 Nov. 2006, P. Antilahimena 4935 &amp; F. Edmond (MO-6338238); ibid. loc., <named-content xmlns:xlink="http://www.w3.org/1999/xlink" content-type="dwc:verbatimCoordinates" xlink:type="simple">18°50'26"S, 48°16'34"E</named-content>, 23 Nov. 2008, P. Antilahimena 6912 + B.A. Ratodimanana, D. Ravelonarivo, E. Félix &amp; M. Ratvomanana (MO-6447030); Ambatovy, Antaniditra, <named-content xmlns:xlink="http://www.w3.org/1999/xlink" content-type="dwc:verbatimCoordinates" xlink:type="simple">18°49'11"S, 48°16'53"E</named-content>, 13 Oct. 2008, R. Bernard 1154 (MO); Ampitambe, Ambatovy, <named-content xmlns:xlink="http://www.w3.org/1999/xlink" content-type="dwc:verbatimCoordinates" xlink:type="simple">18°49'06"S, 48°17'06"E</named-content>, 1041 m, 13 Oct. 2008, R. Rakotondrajaona 642 + M. Ratolojanahary (MO-6419531); Mararano, Marovoay, <named-content xmlns:xlink="http://www.w3.org/1999/xlink" content-type="dwc:verbatimCoordinates" xlink:type="simple">18°48'10"S, 48°17'59"E</named-content>, 14 Nov. 2008, D. Ravelonarivo 3148 (MO-6447573).</p></tp:treatment-sec><tp:treatment-sec><!--Section generated to contain objects referenced in tp:taxon-treatment.--><fig id="F2" position="float" orientation="portrait"><label>Figure 2.</label><caption><p>Distribution of new <italic><tp:taxon-name><tp:taxon-name-part taxon-name-part-type="genus">Eugenia</tp:taxon-name-part></tp:taxon-name></italic> species in Madagascar with selected Protected Areas (hatched): <italic><tp:taxon-name><tp:taxon-name-part taxon-name-part-type="genus">Eugenia</tp:taxon-name-part> <tp:taxon-name-part taxon-name-part-type="species">bemangidiensis</tp:taxon-name-part></tp:taxon-name></italic> (crosses), <italic><tp:taxon-name><tp:taxon-name-part taxon-name-part-type="genus">Eugenia</tp:taxon-name-part> <tp:taxon-name-part taxon-name-part-type="species">razakamalalae</tp:taxon-name-part></tp:taxon-name></italic> (triangle), <italic><tp:taxon-name><tp:taxon-name-part taxon-name-part-type="genus">Eugenia</tp:taxon-name-part> <tp:taxon-name-part taxon-name-part-type="species">richardii</tp:taxon-name-part></tp:taxon-name></italic> (squares), <italic><tp:taxon-name><tp:taxon-name-part taxon-name-part-type="genus">Eugenia</tp:taxon-name-part> <tp:taxon-name-part taxon-name-part-type="species">tiampoka</tp:taxon-name-part></tp:taxon-name></italic> (stars), and <italic><tp:taxon-name><tp:taxon-name-part taxon-name-part-type="genus">Eugenia</tp:taxon-name-part> <tp:taxon-name-part taxon-name-part-type="species">wilsoniana</tp:taxon-name-part></tp:taxon-name></italic> (circles).</p></caption><graphic xmlns:xlink="http://www.w3.org/1999/xlink" xlink:href="phytokeys-049-059-g002.jpg" position="float" orientation="portrait" xlink:type="simple" id="oo_42873.jpg"/></fig></tp:treatment-sec><ref-list><ref id="B33"><mixed-citation xmlns:xlink="http://www.w3.org/1999/xlink" xlink:type="simple"><person-group><name name-style="western"><surname>Wilson</surname><given-names>PG</given-names></name><name name-style="western"><surname>Waterhouse</surname><given-names>JT</given-names></name></person-group> (<year>1982</year>) <article-title>A review of the genus <italic><tp:taxon-name><tp:taxon-name-part taxon-name-part-type="genus">Tristania</tp:taxon-name-part></tp:taxon-name></italic> R. Br. (<tp:taxon-name><tp:taxon-name-part taxon-name-part-type="family">Myrtaceae</tp:taxon-name-part></tp:taxon-name>): a heterogeneous assemblage of five genera.</article-title><source>Australian Journal of Botany</source><volume>30</volume>: <fpage>413</fpage>–<lpage>446</lpage>. doi: <ext-link ext-link-type="doi" xlink:href="10.1071/BT9820413" xlink:type="simple">10.1071/BT9820413</ext-link></mixed-citation></ref><ref id="B34"><mixed-citation xmlns:xlink="http://www.w3.org/1999/xlink" xlink:type="simple"><person-group><name name-style="western"><surname>Wilson</surname><given-names>PG</given-names></name><name name-style="western"><surname>O’Brien</surname><given-names>MM</given-names></name><name name-style="western"><surname>Heslewood</surname><given-names>MM</given-names></name><name name-style="western"><surname>Quinn</surname><given-names>CJ</given-names></name></person-group> (<year>2005</year>) <article-title>Relationships within <tp:taxon-name><tp:taxon-name-part taxon-name-part-type="family">Myrtaceae</tp:taxon-name-part></tp:taxon-name> sensu lato based on a <italic>mat</italic>K phylogeny.</article-title><source>Plant Systematics and Evolution</source><volume>251</volume>: <fpage>3</fpage>–<lpage>19</lpage>. doi: <ext-link ext-link-type="doi" xlink:href="10.1007/s00606-004-0162-y" xlink:type="simple">10.1007/s00606-004-0162-y</ext-link></mixed-citation></ref><ref id="B23"><mixed-citation xmlns:xlink="http://www.w3.org/1999/xlink" xlink:type="simple"><person-group><name name-style="western"><surname>Snow</surname><given-names>N</given-names></name><name name-style="western"><surname>Wilson</surname><given-names>PG</given-names></name></person-group> (<year>2010</year>) <article-title>New species of <italic><tp:taxon-name><tp:taxon-name-part taxon-name-part-type="genus">Eugenia</tp:taxon-name-part></tp:taxon-name></italic> and <italic><tp:taxon-name><tp:taxon-name-part taxon-name-part-type="genus">Gossia</tp:taxon-name-part></tp:taxon-name></italic> (<tp:taxon-name><tp:taxon-name-part taxon-name-part-type="family">Myrtaceae</tp:taxon-name-part></tp:taxon-name>: <tp:taxon-name><tp:taxon-name-part taxon-name-part-type="tribe">Myrteae</tp:taxon-name-part></tp:taxon-name>) from Papua New Guinea.</article-title><source>Telopea</source><volume>12</volume>(<issue>3</issue>): <fpage>453</fpage>–<lpage>461</lpage>. <comment>[Corrigendum: Telopea 12(4)]</comment></mixed-citation></ref><ref id="B32"><mixed-citation xmlns:xlink="http://www.w3.org/1999/xlink" xlink:type="simple"><person-group><name name-style="western"><surname>Wilson</surname><given-names>PG</given-names></name></person-group> (<year>2011</year>) <article-title><tp:taxon-name><tp:taxon-name-part taxon-name-part-type="family">Myrtaceae</tp:taxon-name-part></tp:taxon-name> Juss.</article-title> In: <person-group><name name-style="western"><surname>Kubitzki</surname><given-names>K</given-names></name></person-group> (<role>Ed.</role>) <source>The Famlies and Genera of Flowering Plants, Vol. X, Flowering Plants, Eudicots: <tp:taxon-name><tp:taxon-name-part taxon-name-part-type="order">Sapindales</tp:taxon-name-part></tp:taxon-name>, <tp:taxon-name><tp:taxon-name-part taxon-name-part-type="order">Cucurbitales</tp:taxon-name-part></tp:taxon-name>, <tp:taxon-name><tp:taxon-name-part taxon-name-part-type="family">Myrtaceae</tp:taxon-name-part></tp:taxon-name></source>. <publisher-name>Springer-Verlag</publisher-name>, <publisher-loc>Berlin</publisher-loc>, <fpage>212</fpage>–<lpage>271</lpage>.</mixed-citation></ref><ref id="B13"><mixed-citation xmlns:xlink="http://www.w3.org/1999/xlink" xlink:type="simple"><institution xlink:type="simple">IUCN</institution> (<year>2012</year>) <source>IUCN Red List Categories and Criteria: version 3.1</source>. <edition>2nd edition</edition>. <publisher-name>IUCN Species Survival Commission</publisher-name>, <publisher-loc>Gland &amp; Cambridge</publisher-loc>.</mixed-citation></ref></ref-list></tp:taxon-treatment>
